# Supplementary material for: Exploiting subtractive genomics to identify novel drug targets and new immunogenic candidates against Bordetella pertussis: an in silico study
Source: Front Bioinform. 2025 May 13;5:1570054. doi: 10.3389/fbinf.2025.1570054 (PMC12106433; doi:10.3389/fbinf.2025.1570054)
Supplement: Supplementary file 1 [file DataSheet4.fasta]

>BP_RS07090Bordetella_pertussis_Tohama_I_NC_002929UMPkinase
MSSRSYKRVLLKLSGEALMGEDAFGINRSTIVRMTDEIAEVAALGVELAIVIGGGNIFRGVAPGAQGMDRATADYMGMMATIMNALALQDALKHKGVDTRVQSALNIDQVVEPYIRPKALRYLEEGKVVIFAAGTGNPFFTTDTAAALRGAEIGAEIVLKATKVDGIYSADPNKDPTATRYARISFDEVIVRRLEVMDATAFALCRDQKLPIKVFSINKSGALKRAVSGEDEGTLVHV
>BP_RS18990Bordetella_pertussis_Tohama_I_NC_002929imidazoleglycerolphosphatesynthasesubunitHisF
MNASRIAAAGASTLTRRIIPCLDVTAGRVVKGVNFVNLTDAGDPVEIARRYNEQGADELTFLDITATSDGRDLILPIIEQVASQVFIPLTVGGGVRQVSDVQRLLNAGADKISINSAAVANPELVRAAADYHGSQCIVVAIDARRSSAEGEPARWEVFTHGGRKATGLDAVAWARRMAAYGAGEILLTSMDRDGTKSGFDLELTRAVSDAVPVPVIASGGVGNLQHLADGVTTGRASAVLAASIFHFGQHTVRECKQYMAERGIAVRLT
>BP_RS12935Bordetella_pertussis_Tohama_I_NC_00292950SribosomalproteinL35
MPKMKTKKSAAKRFKVRGSGSIKRGQAFKRHILTKKTTKNKRQLRGSAAVHETNVASVKAMMPFA
>BP_RS10020Bordetella_pertussis_Tohama_I_NC_002929elongationfactorP
MKTAQELRVGNVIMVGKDPLVVQKTEYNKSGRNAAVVKLKFKNLLTGSGSESVYKADEKFDVVVLERKECTYSYFGDPMYVFMDEEYNQYEIEADSMGDALNYLEEAMPVEVVFYDGRAISVELPTILVREITYTEPAVRGDTSGKVLKPAKINTGFELSVPLFCAIGDKIEIDTRTNEYRSRVN
>BP_RS12935Bordetella_pertussis_Tohama_I_NC_00292950SribosomalproteinL35(2)
MPKMKTKKSAAKRFKVRGSGSIKRGQAFKRHILTKKTTKNKRQLRGSAAVHETNVASVKAMMPFA
>BP_RS18975Bordetella_pertussis_Tohama_I_NC_002929imidazoleglycerol-phosphatedehydrataseHisB
MRTAEITRNTNETRIRVAVNLDGTGKQTIDTGVPFLDHMLDQIARHGLIDLDIKADGDLHIDAHHTVEDVGITLGMAIAKAVGSKAGLRRYGHAYVPLDEALSRVVIDFSGRPGLEYHIDFTRARIGDFDVDLTREFFQGLVNHALMTLHIDNLRGFNAHHQCETVFKAFGRALRMALEVDPRMGDAVPSTKGVL
>BP_RS18230Bordetella_pertussis_Tohama_I_NC_00292950SribosomalproteinL29
MKASELRSKDAAELGKELESLLKAQFGLRMQKATQQLANTSQLRNVRRDIARVRTLLTEKAGK
>BP_RS18285Bordetella_pertussis_Tohama_I_NC_00292950SribosomalproteinL18
MDKKVSRLRRAVPTRRKIAQLRVHRLSVFRSNLHIYANIISPEGDRVLVSASTLEAEVRAQLGGAGKGGNATAAALVGKRVAEKAKAAGIELVAFDRSGFRYHGRVKALAEAAREAGLKF
>BP_RS10935Bordetella_pertussis_Tohama_I_NC_00292930SribosomalproteinS21
MPIVRLKENEPFEAALRRFKRTIEKTGLLTELRSREFYEKPTAERKRKHAAAVKRHYKRIRSQQLPPRLY
>BP_RS14030Bordetella_pertussis_Tohama_I_NC_00292930SribosomalproteinS6
MRHYEVVFIVHPDQSEQVPAMVERYQALVTGQSGTVHRLEDWGRRQLAYPIQKLVKAHYVCMNIECGQATLDELEHSFRYNDAVLRHLVIKTKKAPAAPSIMMKSVEREEARKASAEAAATATAAE
>BP_RS05135Bordetella_pertussis_Tohama_I_NC_002929proteinphosphataseCheZ
MNATDTGMQADPTDLIQRIASLTRMLRDSMRELGLDQAIKDAAEAIPDARDRLRYVAQMTEQAANRVLNATEAAGPIQDGMARGAQALDERWQQWYDQPLELPQARALVQDTRAFLAAVPQHTQQTQAKLMEIVMAQDFQDLTGQVIMRMMDVVGAIERELLQVLLDNVPQERRDEANSLLNGPQVNPGGKADVVTSQDQVDDLLASLGF
>BP_RS18260Bordetella_pertussis_Tohama_I_NC_00292950SribosomalproteinL24
MNNIRKGDEVIVLTGRDKKRRGTVLARVDADHVLVEGVNVVKKHVKANPMANNPGGIVEKTMPIHVSNVALFNPATGKGDRVGVQEVDGRKVRVFRSNGAVVGAKA
>BP_RS10245Bordetella_pertussis_Tohama_I_NC_00292950SribosomalproteinL33
MAKDIREKIKLESTAGTGHFYTTTKNKRNMPEKMLIKKFDPVARKHVDYKETKLK
>BP_RS03935Bordetella_pertussis_Tohama_I_NC_002929ketol-acidreductoisomerase
MKVFYDKDCDLSLVKGKTVAIIGYGSQGHAHALNLHDSGVKVVVGLRKGGASWNKAANAGLEVAEVAEAVKRADIVMMLLPDENIAAVYRDEVHANIKAGAALAFAHGFNVHYGQVVPREDIDVIMAAPKAPGHTVRSTYSQGGGVPHLIAVYQDKSGSARDVALSYASANGGGRAGIIETNFREETETDLFGEQAVLCGGTVELIKAGFDTLVEAGYAPEMAYFECLHELKLIVDLIYEGGIANMNYSISNNAEFGEYETGPKVVTDATRQAMRECLTAIQTGEYAKKFILENAAGAPTLTSRRRINAESQIEQVGGKLRAMMPWIAANKLVDKAKN
>BP_RS12915Bordetella_pertussis_Tohama_I_NC_002929integrationhostfactorsubunitalpha
MLAEPRTLTKAELAELLFERVGLNKREAKDIVDTFFEEIRDALARGDSVKLSGFGNFQVRDKPPRPGRNPKTGETIPIAARRVVTFHASQKLKSVVEQPNSPPDPASAE
>BP_RS09530Bordetella_pertussis_Tohama_I_NC_002929aspartatekinase
MSLIVQKYGGTSMGSVERIKNVARRVAKWHAAGHKVVVVPSAMAGETNRLLSLAREISPQPDGRELDMIAATGEQASSGMLAIALQAEGVPARSYAGWQVPVRTDSSYTKARIKSIDDKRVLADLDAGRVVIVTGFQGVDDDGHITTLGRGGSDTSAVAVAAAIKADECLIFTDVDGVYTTDPRVVPEARRMAVVSFEEMLEMASLGSKVLQIRSVEFAGKYHVPTRVLSSLTDPLIPLEEEMRSGTLITFEEDEKMEAAVVSGIAFSRDEAKITLLAVPDKPGIAYSILGPVAAANIDVDMIVQNQSVAGTTDFSFTVNRNEYQRTLDLLKREVIPAVSARELVTDEKVAKVSIVGIGMRSHVGVASLMFQTLSQEGINIQMISTSEIKTSVIIDDKYMELAVRSLHKAFGLDQVPGDQV
>BP_RS00070Bordetella_pertussis_Tohama_I_NC_002929transcriptiontermination/antiterminationproteinNusG
MSKRWYVVHVYSGMEKSVQKALNERIERAELQTSFGRILVPSEEVVEVKGGQKSITERRIFPGYVLVEMDLTDETWHLVKNTNRVTGFLGGSGNRPTPISEREVEKILNQMEEGVEKPRPKILFEVGEMVRVKEGPFADFNGNVEEVNYEKSKVRVSVTIFGRATPVELDFSQVEKT
>BP_RS15520Bordetella_pertussis_Tohama_I_NC_002929ATP-dependentproteasesubunitHslV
MEQFHATTIVCVRRGNHVALGGDGQVTLGNIVIKGTVRKIRRLYHDKVLAGFAGATADAFTLQERFEAKLEKHQGHLMRAAVELTRDWRTDRVLRRLEAMLIVADTEHTLVLTGNGDVLEPEHGLAAIGSGGAYAQSAALALLRNTELPPEAIVKQSLEIAGDLCIYTNQNHVIETLGA
>BP_RS18315Bordetella_pertussis_Tohama_I_NC_00292950SribosomalproteinL36
MKVMASVKRICRNCKVIKRHGVVRVICTDPRHKQRQG
>BP_RS08950Bordetella_pertussis_Tohama_I_NC_002929transcriptionalrepressorLexA
MATKLTERQQEILDLIRQTVARTGFPPTRAEIAQALGFRSPNAAEDHLKALARKGAIELTAGASRGIRLKVPDSATPSAQLTHPLLAQLVLPLVGRVAAGSPILASEHVEREVGVDPGLFAQTPDYLLKVRGMSMRDAGILEGDLLAVKRAAEARNGQIVVARLGDEVTVKRLQRQNGRIELLPENPDFAPIVVANTDEFALEGIAVGLIRTQPLH
>BP_RS18280Bordetella_pertussis_Tohama_I_NC_00292950SribosomalproteinL6
MSRIAKYPVELPKGVEASIQPDQITVKGPLGILVQSLTGDVNVAQEDGKLTFVVANDSRHANAMSGTLRALVANMVTGVSKGFERKLNLVGVGYRAQIQGDAVKLQLGFSHDVVHQLPAGVKAECPTQTEIVIKGPNKQVVGQVAAEIRKYREPEPYKGKGVRYADERVVIKETKKK
>BP_RS04850Bordetella_pertussis_Tohama_I_NC_00292950SribosomalproteinL19
MVNLIAILEQEEIARLTGGNAVTEFAPGDTVVVSVNVVEGTRKRVQAFEGVVIAKRNRGLNSSFIVRKISSGEAVERTFQLYSPQIAGIEVKRRGDVRRAKLYYLRSRSGKSARIKEKLVLKKAKSA
>BP_RS03720Bordetella_pertussis_Tohama_I_NC_00292950SribosomalproteinL21
MYAVIKTGGKQYRVATGEKLKVEQIPADIGQEITLDQVLSVGEGDQLKVGTPLVSGAVVKATVLAHGRHDKIKIFKMRRRKHYQKHQGHRQNYTEIRIEAITA
>BP_RS18200Bordetella_pertussis_Tohama_I_NC_00292950SribosomalproteinL23
MNAERLMQVILAPIVTEKATFVAEKNQQVAFRVVADATKPEIKAAVELLFKVQVESVQVLNRKGKVKRFGRFVGRRRNERKAYVALKDGQEIDFAEVK
>BP_RS14035Bordetella_pertussis_Tohama_I_NC_002929GTPcyclohydrolaseIFolE2
MNSPIDPAIVMPDVQSSTDTRHIPIQRVGIRGVRHPMLVLAGDGAAQPTVANWTLTVALPAEEKGTHMSRFVALLEKYRATPMTPALFAAMAREMLPLLHAERGDITASFPYFINKSAPVSGVQSLLDYEMQWIARAVGEQVEFELVAQVPVTSLCPCSKAISEYGAHNQRSHVTVSAIVDGDFRMDELIRLVEDEASCELWGLLKRPDEKYVTERAYDNPKFVEDLVRDVAARLKAHPGIGRFRVEAENFESIHNHSAYAVVEG
>BP_RS18995Bordetella_pertussis_Tohama_I_NC_002929phosphoribosyl-AMPcyclohydrolase
MNTEPTWMAEVVFDENGLIPAIAQDAETGQILMVAWMSREALAETAATGRAVYWSRSRQRLWRKGEESGHAQDVHELRLDCDGDVILLKVHQNGGIACHTGRASCFYRRLEGTASQAEWITIDPVLKDPELIYK
>BP_RS13970Bordetella_pertussis_Tohama_I_NC_002929homoserinedehydrogenase
MNPMKVGLLGLGVVGGGTWAVLARNAEEIARRAGRRIEVSRIAVRDVAKARSRVGDGVEISTDGFALVRDPAVDIVVELIGGDTLARELVLEAIAQGKHVVTANKALLAKHGNEIFAAASARGVMVAFEAAVAGGVPIIKAIREGLTANRIEWVAGIINGTTNFILSEMRARGLPFADVLAEAQRLGYAEADPTFDIEGVDAAHKLTLLASLAFGVPVQFDKAYVEGITQLAQEDIAHAERLGYRIKLLGITKRRVDGIELRVHPTLVPAERLLANVEGAMNAVLVRGDAVGPTLYYGQGAGEEPTASAVVADLVDVTRLHTADPGHRVPHLAFQPDALSDLQILSIEEVSTSYYLRMRVDDQPGVLADIARILADRSISIGSMIQQPARIGGADIIFLTHEAVEGNVNQAIEHIEALPFVRSKVTRLRMENLT
>BP_RS07485Bordetella_pertussis_Tohama_I_NC_002929translationinitiationfactorIF-3
MIATEKAIRINGEIRVPEVRLIGLDGEQLGIVKIADAFRLSEQSDVDLVEIAPNADPPVCRLMDYGKFKYQEQKRQAEARSKQKVIQVKEVKFRPATDEGDYQVKLRNLRRFLEEGDKAKVTLRFRGREMAHQELGMRVLERVRDDLIELAQVEAMPKLEGRQMVMVLAPRKKAVGKPDAAG
>BP_RS18310Bordetella_pertussis_Tohama_I_NC_002929translationinitiationfactorIF-1
MSKDDVIQMQGEVLENLPNATFRVKLENGHVVLGHISGKMRMHYIRILPGDKVTVELTPYDLTRARIVFRSK
>BP_RS03930Bordetella_pertussis_Tohama_I_NC_002929acetolactatesynthasesmallsubunit
MKHVISVLMENEPGALSRVVGLFSARGYNIETLTVAPTEDATLSRLTVVTVGSDEVIEQITKHLNRLVDVVKVVDLTEGAHIERELMLIKVRAVGKEREEMKRMADIFRGRIIDVTDKSYTIELTGVQEKIQAFIEALDRSAILETVRTGVSGIGRGERILKI
>BP_RS10250Bordetella_pertussis_Tohama_I_NC_00292950SribosomalproteinL28
MARVCQVTGKGPMVGNNVSHANNKTKRRFLPNLQSRRFWVESENRWVRLRVTAKAIRTIDKNGIDAVLADLRARGEAV
>BP_RS05110Bordetella_pertussis_Tohama_I_NC_002929chemotaxisproteinCheW
MAAKPHTQATRAEDVGNEFLVFTLGEEEYGIDILKVQEIRGYDAATVTRIANVPSFIKGVTNLRGIIVPIVDLRIKFNLGSVEYNEQTVVIILNLDRRVVGIVVDGVSDVLMLNAAQVRPAPEFGATLSTEYLTGLGTVDERMLILVDIEKLMTSDEMALVEKVAS
>BP_RS15130Bordetella_pertussis_Tohama_I_NC_002929preproteintranslocasesubunitSecA
MVSLLKKLIGSRNDRLLKEYRKQVAQINSLEPKISALSDEELSAKTQEFRDRHQQGTSLDDLLPEAFAVVREAGKRVFGMRHFDVQMLGGIALHNGKIAEMRTGEGKTLMATLPVYLNAIAGKGVHVVTVNDYLARRDAEWMGRLYRFLGMSTGVVVPQQPNDEKIAAYAADITYGTNNEFGFDYLRDNMEYRVEDRRQRRLFYAIVDEVDSILIDEARTPLIISGQAEDHTELYVRMNAVPPLLKRMASEPKPHEPEPEGDYWVDEKSQQVYMSEAGHESAEKILTRVGLLPEGESLYDPRHIALMHHMMVALRAHTLFFRDQQYVVQDDEVVIVDEFTGRLMVGRRWSDGLHQAVEAKEGVKIQHENQTLASITFQNYFRMYDKLSGMTGTADTEAYEFQEIYTLETVIIPTNKPMVRKDQNDQVFKTTQEKYQAILNDIRDCHERGQPVLVGTTSIENSELLAGLLRQAKLPHEVLNAKQHAREAEIVAEAGKPGHITIATNMAGRGTDIVLGGSVDKQVDLIHANEALSEAEKEARIETLRAEWKPLNERVKQAGGLRIIGTERHESRRIDNQLRGRAGRQGDPGSSRFYLSLEDPLMRIFAGDRVRAIMERLKLPEGEPIEAGMVTRSIETAQRKVEGRNFDIRKQLLEYDDVANDQRKVLYSQRNEVLEAASIGATVEGLRDAAVAEMFRGFIPEESVEEQWDVAGLEKALAGDWHIQLPLTDMLEQEPNLTDEELLERVVAAARQIYTAKVEQVGAESWAQFERSIMLQSIDTHWREHLSALDYLRQGIHLRGYAQKNPKQEYKREAFELFSGMLDRIRDDVVRVLMTVRVQSAEQVEQAEADAAQPHVQNVQYHHSDYDEALADDGQPQGAQPVRNVLPKVGRNEPCPCGSGKKYKHCHGQLA
>BP_RS03640Bordetella_pertussis_Tohama_I_NC_002929carboxynorspermidinedecarboxylase
MLKTPYYLIDKRALLQNLEVIRRIRERSGAKVLLALKCFATWSVFDLMREYMDGTTSSSLFEVRLGREKFGGETHAYSVAYAEDDIDDVVACADKIIFNSLSQLERYAPRASAIPRGLRLNPGISVSGYDLANPARPFSRLGETDLDRIAQAMPMIDGFMVHNNCENRDFTRFDALLTELEHRYGHLLGQINWISLGGGIHFTEPGYALDAFCDRLRRFSEQYGVQVYLEPGEAAITNTATLEVTVLDVMRNEKNLAIVDAATEAHMLDLLIYRMSARVQPDQGPHRYVIYGNSCLAGDVFGEFSFESPLQPGSRISIQDAAGYTMVKKNWFNGVRMPAIAIRELDGEIRLVREFGYQDYVDSLS
>BP_RS11000Bordetella_pertussis_Tohama_I_NC_002929flavodoxin-dependent(E)-4-hydroxy-3-methylbut-2-enyl-diphosphatesynthase
MQDSSMPCQDASPPDVGAAPRRATRAVRVQWGGRTVTVGGNASVVVQSMTNTDTADAVATAIQVKELAQAGSEIVRITVNTPEAAREVATIREQLDRMGVEVPLVGDFHYNGHKLLTQFPECAQALSKYRINPGNMGGGKQRDDNFAQMIEVACRHDKPVRIGVNWGSLDHELMARKMDENSRRAQPWEAQAVIRDALVVSAISNARRAEELGLRSDAIVLSCKVSHVQDLIAVYRDLSARCDYPLHLGLTEAGMSSKGIVASTAALAVLLQEGIGDTIRISLTPEPGGDRTREVIVAQEILQTMGLRAFTPMVVACPGCGRTSSTFFQELADSIQSFLRRQMPLWRTRYPGVESMNVAVMGCVVNGPGESRHADIGISLPGTGEVPAAPVFIDGERTVTLKGDHIAEEFQAIVEDYVARRYGAGITH
>BP_RS03480Bordetella_pertussis_Tohama_I_NC_002929PTStransportersubunitEIIA
MNHLSRILPAGNVVLDMLATSKKRAFEQAGLLFENHHGLARSVVFDSLFSRERLGSTALGQGVAVPHGRVKGLDQALAAFIRLAQPIPFDAPDGQPVSMLLCLLVPEAATQQHLDILAELAQLMSNKPLREALASETDPAAVHRMLTTGQL
>BP_RS12235Bordetella_pertussis_Tohama_I_NC_00292950SribosomalproteinL32
MAVQQNKKSPSKRGMHRSHDFLVNPATAIEPNTGETHLRHHISPNGFYRGRKVLKTKADE
>BP_RS14245Bordetella_pertussis_Tohama_I_NC_002929redox-sensitivetranscriptionalactivatorSoxR
MMRSAQAVRRPDLLSVGEVAARTGLAVSALHFYEAKGLIASTRTAGNQRRYARAVLRRVAVIRVAQRMGLPLAAIAQALATLPTSRAPTVADWRRLSRAWRQELDQRILGLTQLRDQLDGCIGCGCLSLRECPLRNPDDAMARLGAGPHFPPHE
