# Supplementary material for: Exploiting subtractive genomics to identify novel drug targets and new immunogenic candidates against Bordetella pertussis: an in silico study
Source: Front Bioinform. 2025 May 13;5:1570054. doi: 10.3389/fbinf.2025.1570054 (PMC12106433; doi:10.3389/fbinf.2025.1570054)
Supplement: Supplementary file 7 [file DataSheet5.csv]

Name	Gene length	Total gene reads	Expression value	RPKM	TPM
lcl|NZ_CP086368.1_cds_LMF30_RS12170_2395	392	1659	64071.82646	73191.34007	64071.82646
lcl|NZ_CP086368.1_cds_WP_003815317.1_3680	237	353	22549.30416	25758.80665	22549.30416
lcl|NZ_CP086368.1_cds_WP_014486054.1_105	1590	1766	16815.13507	19208.47801	16815.13507
lcl|NZ_CP086368.1_cds_WP_003813674.1_2715	183	185	15304.79173	17483.16348	15304.79173
lcl|NZ_CP086368.1_cds_WP_010931312.1_3505	1887	1760	14120.418	16130.21468	14120.418
lcl|NZ_CP086368.1_cds_WP_010931648.1_603	810	590	11027.4165	12596.97805	11027.4165
lcl|NZ_CP086368.1_cds_WP_010930839.1_2621	864	591	10355.72535	11829.68331	10355.72535
lcl|NZ_CP086368.1_cds_WP_010931457.1_984	423	285	10200.26085	11652.09113	10200.26085
lcl|NZ_CP086368.1_cds_WP_010930034.1_1180	1158	778	10171.33183	11619.04456	10171.33183
lcl|NZ_CP086368.1_cds_WP_003815515.1_3795	885	571	9767.864421	11158.15056	9767.864421
lcl|NZ_CP086368.1_cds_WP_010930219.1_1500	855	453	8021.191274	9162.868779	8021.191274
lcl|NZ_CP086368.1_cds_WP_003821314.1_826	777	349	6800.035713	7767.902896	6800.035713
lcl|NZ_CP086368.1_cds_WP_010930436.1_1911	615	266	6548.069891	7480.074109	6548.069891
lcl|NZ_CP086368.1_cds_WP_010931203.1_3301	297	127	6473.72217	7395.144278	6473.72217
lcl|NZ_CP086368.1_cds_WP_003807462.1_1090	312	117	5677.250446	6485.308614	5677.250446
lcl|NZ_CP086368.1_cds_WP_006218592.1_2208	213	78	5543.981656	6333.071323	5543.981656
lcl|NZ_CP086368.1_cds_WP_010930094.1_1282	582	211	5488.65908	6269.874537	5488.65908
lcl|NZ_CP086368.1_cds_WP_010930243.1_1544	1944	651	5069.808012	5791.407281	5069.808012
lcl|NZ_CP086368.1_cds_WP_010931594.1_694	765	249	4927.704962	5629.078327	4927.704962
lcl|NZ_CP086368.1_cds_WP_010929733.1_200	1284	406	4787.048144	5468.401448	4787.048144
lcl|NZ_CP086368.1_cds_WP_003812908.1_3124	264	80	4587.677128	5240.653426	4587.677128
lcl|NZ_CP086368.1_cds_WP_010930866.1_2657	2748	793	4368.810872	4990.635353	4368.810872
lcl|NZ_CP086368.1_cds_WP_023998300.1_3313	909	244	4063.803766	4642.215774	4063.803766
lcl|NZ_CP086368.1_cds_WP_010931236.1_3361	528	138	3956.871523	4520.06358	3956.871523
lcl|NZ_CP086368.1_cds_WP_010931649.1_602	681	165	3668.120699	4190.214083	3668.120699
lcl|NZ_CP086368.1_cds_WP_003818624.1_1575	267	63	3572.202528	4080.643622	3572.202528
lcl|NZ_CP086368.1_cds_WP_020699687.1_3816	732	172	3557.32997	4063.654214	3557.32997
lcl|NZ_CP086368.1_cds_WP_010930217.1_1493	537	120	3383.091514	3864.615934	3383.091514
lcl|NZ_CP086368.1_cds_WP_003808193.1_3566	684	149	3297.895971	3767.294283	3297.895971
lcl|NZ_CP086368.1_cds_LMF30_RS11020_2170	733	158	3263.321766	3727.79904	3263.321766
lcl|NZ_CP086368.1_cds_WP_003806916.1_761	369	78	3200.184533	3655.675316	3200.184533
lcl|NZ_CP086368.1_cds_WP_003814013.1_2798	1386	290	3167.681827	3618.546413	3167.681827
lcl|NZ_CP086368.1_cds_WP_010929491.1_601	459	96	3166.396763	3617.078443	3166.396763
lcl|NZ_CP086368.1_cds_WP_003806918.1_759	540	109	3055.902709	3490.857476	3055.902709
lcl|NZ_CP086368.1_cds_WP_010930610.1_2520	10773	2130	2993.296439	3419.340289	2993.296439
lcl|NZ_CP086368.1_cds_WP_003813827.1_2787	183	36	2978.229742	3402.129109	2978.229742
lcl|NZ_CP086368.1_cds_WP_010930711.1_2346	168	33	2973.797853	3397.066417	2973.797853
lcl|NZ_CP086368.1_cds_WP_003812834.1_2924	198	38	2905.528848	3319.080503	2905.528848
lcl|NZ_CP086368.1_cds_WP_010925687.1_774	690	128	2808.456259	3208.191314	2808.456259
lcl|NZ_CP086368.1_cds_WP_003807460.1_1089	261	48	2784.24543	3180.534493	2784.24543
lcl|NZ_CP086368.1_cds_WP_003814172.1_944	579	103	2693.180407	3076.507944	2693.180407
lcl|NZ_CP086368.1_cds_WP_010927106.1_3339	429	73	2576.157157	2942.828462	2576.157157
lcl|NZ_CP086368.1_cds_WP_250376403.1_2521	630	107	2571.2838	2937.261468	2571.2838
lcl|NZ_CP086368.1_cds_WP_010931651.1_599	684	116	2567.489481	2932.927093	2567.489481
lcl|NZ_CP086368.1_cds_WP_003806883.1_776	1191	196	2491.443801	2846.057629	2491.443801
lcl|NZ_CP086368.1_cds_WP_003810707.1_2201	237	39	2491.282896	2845.873822	2491.282896
lcl|NZ_CP086368.1_cds_WP_003806917.1_760	321	52	2452.477867	2801.54557	2452.477867
lcl|NZ_CP086368.1_cds_WP_010930997.1_2903	1164	186	2419.172011	2763.499203	2419.172011
lcl|NZ_CP086368.1_cds_WP_003806919.1_758	306	48	2374.797572	2712.808832	2374.797572
lcl|NZ_CP086368.1_cds_WP_003806920.1_757	396	62	2370.29985	2707.670937	2370.29985
lcl|NZ_CP086368.1_cds_WP_003806883.1_508	1191	182	2313.483529	2642.767798	2313.483529
lcl|NZ_CP086368.1_cds_WP_003813580.1_1494	345	52	2281.870711	2606.655443	2281.870711
lcl|NZ_CP086368.1_cds_WP_003814650.1_1042	498	75	2280.02026	2604.541612	2280.02026
lcl|NZ_CP086368.1_cds_WP_003807759.1_3879	336	50	2252.877161	2573.535164	2252.877161
lcl|NZ_CP086368.1_cds_WP_010930939.1_2800	1857	275	2241.958532	2561.062458	2241.958532
lcl|NZ_CP086368.1_cds_WP_003813094.1_3144	273	40	2218.217513	2533.942316	2218.217513
lcl|NZ_CP086368.1_cds_WP_010930199.1_1460	633	92	2200.345618	2513.526667	2200.345618
lcl|NZ_CP086368.1_cds_WP_010926331.1_3146	381	55	2185.468238	2496.53175	2185.468238
lcl|NZ_CP086368.1_cds_WP_003810194.1_2387	558	80	2170.51391	2479.448933	2170.51391
lcl|NZ_CP086368.1_cds_WP_005017264.1_779	378	54	2162.762075	2470.593758	2162.762075
lcl|NZ_CP086368.1_cds_WP_003813886.1_835	549	77	2123.367501	2425.59205	2123.367501
lcl|NZ_CP086368.1_cds_WP_003813315.1_1314	381	53	2105.996666	2405.748777	2105.996666
lcl|NZ_CP086368.1_cds_WP_010931507.1_890	1644	224	2062.780373	2356.381394	2062.780373
lcl|NZ_CP086368.1_cds_WP_010930920.1_2755	342	46	2036.28476	2326.114591	2036.28476
lcl|NZ_CP086368.1_cds_WP_019247643.1_1520	165	22	2018.577936	2305.887507	2018.577936
lcl|NZ_CP086368.1_cds_WP_010931459.1_982	1518	198	1974.695807	2255.759518	1974.695807
lcl|NZ_CP086368.1_cds_LMF30_RS11535_2273	1123	140	1887.361383	2155.994553	1887.361383
lcl|NZ_CP086368.1_cds_WP_010930319.1_1707	789	97	1861.23631	2126.151029	1861.23631
lcl|NZ_CP086368.1_cds_WP_003814626.1_3912	399	49	1859.21652	2123.843757	1859.21652
lcl|NZ_CP086368.1_cds_WP_010931506.1_891	3033	370	1846.869032	2109.738817	1846.869032
lcl|NZ_CP086368.1_cds_WP_003806901.1_778	471	57	1832.148764	2092.923374	1832.148764
lcl|NZ_CP086368.1_cds_WP_227657063.1_3201	1041	123	1788.797451	2043.401754	1788.797451
lcl|NZ_CP086368.1_cds_WP_003820049.1_2599	618	73	1788.303269	2042.837233	1788.303269
lcl|NZ_CP086368.1_cds_WP_010929885.1_3842	690	78	1711.403033	1954.991582	1711.403033
lcl|NZ_CP086368.1_cds_WP_003813333.1_1303	642	72	1697.869292	1939.531548	1697.869292
lcl|NZ_CP086368.1_cds_WP_010926757.1_2181	261	29	1682.14828	1921.572923	1682.14828
lcl|NZ_CP086368.1_cds_WP_003811803.1_1761	750	81	1635.048129	1867.768881	1635.048129
lcl|NZ_CP086368.1_cds_WP_005013753.1_2802	1194	128	1622.977235	1853.979905	1622.977235
lcl|NZ_CP086368.1_cds_WP_003809432.1_1396	318	34	1618.670987	1849.060737	1618.670987
lcl|NZ_CP086368.1_cds_WP_019249309.1_3259	171	18	1593.61416	1820.437506	1593.61416
lcl|NZ_CP086368.1_cds_WP_010931565.1_773	618	65	1592.324829	1818.96466	1592.324829
lcl|NZ_CP086368.1_cds_WP_023852918.1_1606	327	34	1574.120409	1798.169157	1574.120409
lcl|NZ_CP086368.1_cds_LMF30_RS08065_1584	592	60	1534.392012	1752.786112	1534.392012
lcl|NZ_CP086368.1_cds_WP_019247822.1_2349	438	44	1520.84639	1737.312505	1520.84639
lcl|NZ_CP086368.1_cds_WP_010930110.1_1300	750	75	1513.933452	1729.41563	1513.933452
lcl|NZ_CP086368.1_cds_WP_003812832.1_2923	360	36	1513.933452	1729.41563	1513.933452
lcl|NZ_CP086368.1_cds_WP_010930441.1_1920	204	20	1484.248483	1695.50552	1484.248483
lcl|NZ_CP086368.1_cds_WP_003806906.1_772	297	29	1478.251519	1688.654993	1478.251519
lcl|NZ_CP086368.1_cds_WP_003814561.1_3388	555	54	1473.016332	1682.674667	1473.016332
lcl|NZ_CP086368.1_cds_WP_003808621.1_889	288	28	1471.879745	1681.376307	1471.879745
lcl|NZ_CP086368.1_cds_WP_010930819.1_2586	549	53	1461.53867	1669.563359	1461.53867
lcl|NZ_CP086368.1_cds_WP_003806911.1_767	417	40	1452.214343	1658.911876	1452.214343
lcl|NZ_CP086368.1_cds_WP_003806953.1_724	501	48	1450.475164	1656.925155	1450.475164
lcl|NZ_CP086368.1_cds_WP_010931568.1_756	534	51	1445.891499	1651.689085	1445.891499
lcl|NZ_CP086368.1_cds_WP_010929628.1_400	630	60	1441.841383	1647.062505	1441.841383
lcl|NZ_CP086368.1_cds_WP_003815363.1_3660	243	23	1432.941128	1636.895453	1432.941128
lcl|NZ_CP086368.1_cds_WP_010925688.1_769	330	31	1422.17991	1624.602562	1422.17991
lcl|NZ_CP086368.1_cds_WP_023853616.1_600	363	34	1418.009294	1619.838332	1418.009294
lcl|NZ_CP086368.1_cds_WP_010931652.1_596	2475	229	1400.77075	1600.146179	1400.77075
lcl|NZ_CP086368.1_cds_WP_010930455.1_1948	1050	96	1384.167728	1581.180005	1384.167728
lcl|NZ_CP086368.1_cds_WP_003814014.1_2799	606	55	1374.032011	1569.601645	1374.032011
lcl|NZ_CP086368.1_cds_WP_010930865.1_2656	624	56	1358.658226	1552.039668	1358.658226
lcl|NZ_CP086368.1_cds_WP_010929852.1_3896	642	57	1344.146523	1535.462476	1344.146523
lcl|NZ_CP086368.1_cds_WP_003810297.1_2345	237	21	1341.460021	1532.393597	1341.460021
lcl|NZ_CP086368.1_cds_LMF30_RS04035_795	535	47	1329.997612	1519.299713	1329.997612
lcl|NZ_CP086368.1_cds_WP_003812460.1_2142	411	36	1326.073097	1514.816611	1326.073097
lcl|NZ_CP086368.1_cds_WP_010931240.1_3368	504	44	1321.687935	1509.807296	1321.687935
lcl|NZ_CP086368.1_cds_WP_023853464.1_697	450	39	1312.075659	1498.82688	1312.075659
lcl|NZ_CP086368.1_cds_WP_010927090.1_3588	801	69	1304.137431	1489.758783	1304.137431
lcl|NZ_CP086368.1_cds_WP_003813943.1_1181	360	31	1303.664917	1489.219015	1303.664917
lcl|NZ_CP086368.1_cds_WP_014486072.1_1830	1095	94	1299.63237	1484.612505	1299.63237
lcl|NZ_CP086368.1_cds_WP_003806923.1_754	525	45	1297.657245	1482.356255	1297.657245
lcl|NZ_CP086368.1_cds_WP_010931224.1_3338	393	33	1271.24183	1452.181064	1271.24183
lcl|NZ_CP086368.1_cds_WP_003815047.1_567	744	62	1261.61121	1441.179692	1261.61121
lcl|NZ_CP086368.1_cds_WP_005012067.1_992	951	79	1257.631364	1436.633384	1257.631364
lcl|NZ_CP086368.1_cds_WP_010930101.1_1289	1716	142	1252.788754	1431.101512	1252.788754
lcl|NZ_CP086368.1_cds_WP_029443822.1_2247	525	43	1239.98359	1416.473754	1239.98359
lcl|NZ_CP086368.1_cds_WP_003806884.1_507	381	31	1231.809371	1407.136077	1231.809371
lcl|NZ_CP086368.1_cds_WP_019247280.1_2883	123	10	1230.840205	1406.028968	1230.840205
lcl|NZ_CP086368.1_cds_WP_010929572.1_505	432	35	1226.566454	1401.146923	1226.566454
lcl|NZ_CP086368.1_cds_WP_003806924.1_753	186	15	1220.914074	1394.690025	1220.914074
lcl|NZ_CP086368.1_cds_WP_010929763.1_151	741	59	1205.426096	1376.997601	1205.426096
lcl|NZ_CP086368.1_cds_WP_003815055.1_563	189	15	1201.534486	1372.552088	1201.534486
lcl|NZ_CP086368.1_cds_WP_010929841.1_3911	1971	156	1198.242611	1368.791671	1198.242611
lcl|NZ_CP086368.1_cds_WP_010929738.1_191	834	66	1198.076833	1368.602297	1198.076833
lcl|NZ_CP086368.1_cds_WP_003814883.1_3335	372	29	1180.216939	1348.200357	1180.216939
lcl|NZ_CP086368.1_cds_WP_010929493.1_598	309	24	1175.870643	1343.235441	1175.870643
lcl|NZ_CP086368.1_cds_WP_010930174.1_1417	1887	146	1171.352857	1338.074627	1171.352857
lcl|NZ_CP086368.1_cds_WP_003810544.1_1588	507	39	1164.564194	1330.319716	1164.564194
lcl|NZ_CP086368.1_cds_WP_003820087.1_2570	351	27	1164.564194	1330.319716	1164.564194
lcl|NZ_CP086368.1_cds_WP_003814929.1_3360	1197	92	1163.591292	1329.208338	1163.591292
lcl|NZ_CP086368.1_cds_WP_003809954.1_1913	906	69	1152.995676	1317.104619	1152.995676
lcl|NZ_CP086368.1_cds_WP_010931566.1_770	276	21	1151.905888	1315.859719	1151.905888
lcl|NZ_CP086368.1_cds_WP_010930393.1_1846	225	17	1143.860831	1306.669587	1143.860831
lcl|NZ_CP086368.1_cds_WP_019247159.1_2519	438	33	1140.634793	1302.984379	1140.634793
lcl|NZ_CP086368.1_cds_WP_010931198.1_3288	372	28	1139.519803	1301.71069	1139.519803
lcl|NZ_CP086368.1_cds_WP_003806930.1_747	402	30	1129.801084	1290.608679	1129.801084
lcl|NZ_CP086368.1_cds_WP_003812368.1_2974	1461	109	1129.491761	1290.25533	1129.491761
lcl|NZ_CP086368.1_cds_WP_003816025.1_3919	135	10	1121.432187	1281.048615	1121.432187
lcl|NZ_CP086368.1_cds_WP_003814557.1_3384	609	45	1118.670039	1277.893323	1118.670039
lcl|NZ_CP086368.1_cds_WP_003812968.1_857	273	20	1109.108756	1266.971158	1109.108756
lcl|NZ_CP086368.1_cds_WP_010931564.1_777	2103	154	1108.634102	1266.428945	1108.634102
lcl|NZ_CP086368.1_cds_WP_010929220.1_3158	1047	76	1098.939278	1255.35423	1098.939278
lcl|NZ_CP086368.1_cds_WP_003811209.1_1959	501	36	1087.856373	1242.693866	1087.856373
lcl|NZ_CP086368.1_cds_WP_003814592.1_3412	279	20	1085.256955	1239.724466	1085.256955
lcl|NZ_CP086368.1_cds_WP_003809919.1_2578	603	43	1079.587702	1233.248294	1079.587702
lcl|NZ_CP086368.1_cds_WP_003806888.1_503	525	37	1066.962624	1218.826254	1066.962624
lcl|NZ_CP086368.1_cds_WP_003806907.1_771	828	58	1060.484785	1211.426408	1060.484785
lcl|NZ_CP086368.1_cds_WP_003811782.1_1770	564	39	1046.868877	1195.87251	1046.868877
lcl|NZ_CP086368.1_cds_WP_010930823.1_2593	522	36	1044.092036	1192.700435	1044.092036
lcl|NZ_CP086368.1_cds_WP_010930551.1_2111	204	14	1038.973938	1186.853864	1038.973938
lcl|NZ_CP086368.1_cds_WP_003813095.1_3145	324	22	1027.979505	1174.294564	1027.979505
lcl|NZ_CP086368.1_cds_WP_003812548.1_2099	1209	82	1026.820042	1172.970072	1026.820042
lcl|NZ_CP086368.1_cds_WP_010931311.1_3503	900	61	1026.110451	1172.159483	1026.110451
lcl|NZ_CP086368.1_cds_WP_033446215.1_1841	546	37	1025.9256	1171.948321	1025.9256
lcl|NZ_CP086368.1_cds_WP_003815364.1_3659	882	59	1012.721924	1156.865331	1012.721924
lcl|NZ_CP086368.1_cds_WP_010930611.1_2518	735	49	1009.288968	1152.943754	1009.288968
lcl|NZ_CP086368.1_cds_WP_003807164.1_3462	465	31	1009.288968	1152.943754	1009.288968
lcl|NZ_CP086368.1_cds_WP_003812463.1_2140	513	34	1003.386694	1146.201393	1003.386694
lcl|NZ_CP086368.1_cds_WP_003814275.1_3613	936	62	1002.819167	1145.553089	1002.819167
lcl|NZ_CP086368.1_cds_WP_010930824.1_2595	1209	80	1001.775651	1144.361046	1001.775651
lcl|NZ_CP086368.1_cds_WP_003806885.1_506	534	35	992.27848	1133.512117	992.27848
lcl|NZ_CP086368.1_cds_WP_003813631.1_1465	2871	188	991.3601151	1132.463039	991.3601151
lcl|NZ_CP086368.1_cds_WP_010929775.1_135	1056	69	989.2178808	1130.015895	989.2178808
lcl|NZ_CP086368.1_cds_WP_010930039.1_1196	2232	145	983.5141155	1123.500298	983.5141155
lcl|NZ_CP086368.1_cds_WP_010931273.1_3433	1725	111	974.183265	1112.841362	974.183265
lcl|NZ_CP086368.1_cds_WP_019247906.1_2003	171	11	973.8753202	1112.489587	973.8753202
lcl|NZ_CP086368.1_cds_WP_010931417.1_1041	1317	84	965.6067577	1103.044138	965.6067577
lcl|NZ_CP086368.1_cds_WP_010929911.1_3807	1446	92	963.2218369	1100.319765	963.2218369
lcl|NZ_CP086368.1_cds_WP_010929494.1_597	315	20	961.2275888	1098.04167	961.2275888
lcl|NZ_CP086368.1_cds_WP_010930123.1_1325	252	16	961.2275888	1098.04167	961.2275888
lcl|NZ_CP086368.1_cds_WP_023853526.1_3302	870	55	957.0843664	1093.308732	957.0843664
lcl|NZ_CP086368.1_cds_WP_003815964.1_29	459	29	956.5156888	1092.659113	956.5156888
lcl|NZ_CP086368.1_cds_WP_010930812.1_2577	699	44	952.9767082	1088.61642	952.9767082
lcl|NZ_CP086368.1_cds_WP_003814943.1_3367	240	15	946.2084077	1080.884769	946.2084077
lcl|NZ_CP086368.1_cds_WP_003814016.1_2801	801	50	945.0271238	1079.53535	945.0271238
lcl|NZ_CP086368.1_cds_WP_023852924.1_1545	690	43	943.4657746	1077.75177	943.4657746
lcl|NZ_CP086368.1_cds_WP_010930555.1_2115	1311	81	935.3822246	1068.517666	935.3822246
lcl|NZ_CP086368.1_cds_WP_010930826.1_2598	276	17	932.4952424	1065.219772	932.4952424
lcl|NZ_CP086368.1_cds_WP_023852715.1_3164	897	55	928.2758069	1060.399773	928.2758069
lcl|NZ_CP086368.1_cds_WP_010930204.1_1466	1215	74	922.0664648	1053.306639	922.0664648
lcl|NZ_CP086368.1_cds_WP_003806922.1_755	363	22	917.5354257	1048.130685	917.5354257
lcl|NZ_CP086368.1_cds_WP_014486080.1_2375	2592	157	917.0044445	1047.524128	917.0044445
lcl|NZ_CP086368.1_cds_WP_003806913.1_765	282	17	912.6549181	1042.555522	912.6549181
lcl|NZ_CP086368.1_cds_WP_003814004.1_1133	780	47	912.241952	1042.083777	912.241952
lcl|NZ_CP086368.1_cds_WP_019247923.1_1046	351	21	905.772151	1034.693112	905.772151
lcl|NZ_CP086368.1_cds_WP_003813199.1_2655	471	28	900.0029016	1028.10271	900.0029016
lcl|NZ_CP086368.1_cds_WP_010929995.1_1102	5121	304	898.7224556	1026.640015	898.7224556
lcl|NZ_CP086368.1_cds_WP_010930132.1_1338	1011	60	898.4768263	1026.359425	898.4768263
lcl|NZ_CP086368.1_cds_WP_003806931.1_746	624	37	897.6848996	1025.454781	897.6848996
lcl|NZ_CP086368.1_cds_WP_010929834.1_8	1164	69	897.4347784	1025.169059	897.4347784
lcl|NZ_CP086368.1_cds_WP_010930783.1_2211	2283	134	888.5986974	1015.075315	888.5986974
lcl|NZ_CP086368.1_cds_WP_003809889.1_2594	462	27	884.7663033	1010.697446	884.7663033
lcl|NZ_CP086368.1_cds_WP_010930365.1_1795	1098	64	882.4384422	1008.038255	882.4384422
lcl|NZ_CP086368.1_cds_WP_010930449.1_1936	642	37	872.5161641	996.7037123	872.5161641
lcl|NZ_CP086368.1_cds_WP_003806926.1_751	1326	76	867.7144976	991.2186117	867.7144976
lcl|NZ_CP086368.1_cds_WP_010930569.1_2139	492	28	861.5881436	984.2202775	861.5881436
lcl|NZ_CP086368.1_cds_LMF30_RS00905_180	141	8	858.9693347	981.2287265	858.9693347
lcl|NZ_CP086368.1_cds_WP_003814050.1_2826	600	34	857.895623	980.0021906	857.895623
lcl|NZ_CP086368.1_cds_WP_010929673.1_320	636	36	856.9434636	978.9145078	856.9434636
lcl|NZ_CP086368.1_cds_WP_010931539.1_825	285	16	849.9275522	970.9000031	849.9275522
lcl|NZ_CP086368.1_cds_WP_010931478.1_946	4395	245	843.9447004	964.065596	843.9447004
lcl|NZ_CP086368.1_cds_WP_003814436.1_1059	702	39	841.0741402	960.7864614	841.0741402
lcl|NZ_CP086368.1_cds_WP_029443809.1_167	2613	145	840.1084982	959.683377	840.1084982
lcl|NZ_CP086368.1_cds_WP_010930633.1_2485	1266	70	837.0880068	956.232971	837.0880068
lcl|NZ_CP086368.1_cds_WP_019247543.1_227	1386	76	830.1510994	948.3087151	830.1510994
lcl|NZ_CP086368.1_cds_WP_010930833.1_2608	456	25	830.0073752	948.1445342	830.0073752
lcl|NZ_CP086368.1_cds_WP_003815722.1_655	714	39	826.9384403	944.6387897	826.9384403
lcl|NZ_CP086368.1_cds_WP_003820745.1_3423	531	29	826.8186463	944.5019451	826.8186463
lcl|NZ_CP086368.1_cds_WP_010930570.1_2141	1212	66	824.4192067	941.7609869	824.4192067
lcl|NZ_CP086368.1_cds_WP_003812748.1_2886	882	48	823.9093618	941.1785744	823.9093618
lcl|NZ_CP086368.1_cds_WP_033446404.1_299	2796	152	823.0253389	940.1687261	823.0253389
lcl|NZ_CP086368.1_cds_WP_003806941.1_737	702	38	819.5081366	936.1509111	819.5081366
lcl|NZ_CP086368.1_cds_WP_003814567.1_3394	924	50	819.2280586	935.8309689	819.2280586
lcl|NZ_CP086368.1_cds_WP_003816497.1_2523	876	47	812.2702313	927.8828154	812.2702313
lcl|NZ_CP086368.1_cds_WP_014486105.1_3690	951	51	811.8886022	927.4468681	811.8886022
lcl|NZ_CP086368.1_cds_WP_010930612.1_2517	2622	140	808.3550089	923.410329	808.3550089
lcl|NZ_CP086368.1_cds_WP_003814017.1_2803	975	52	807.4311746	922.3550029	807.4311746
lcl|NZ_CP086368.1_cds_WP_010931385.1_3661	471	25	803.5740193	917.9488484	803.5740193
lcl|NZ_CP086368.1_cds_WP_003809618.1_1420	603	32	803.4141041	917.7661721	803.4141041
lcl|NZ_CP086368.1_cds_WP_003810571.1_1602	660	35	802.8434974	917.1143495	802.8434974
lcl|NZ_CP086368.1_cds_LMF30_RS18905_3720	341	18	799.1437578	912.8880161	799.1437578
lcl|NZ_CP086368.1_cds_WP_003806928.1_749	114	6	796.8070802	910.2187529	796.8070802
lcl|NZ_CP086368.1_cds_WP_010931653.1_595	1392	73	793.9449858	906.949289	793.9449858
lcl|NZ_CP086368.1_cds_WP_003809416.1_1386	345	18	789.878323	902.3038072	789.878323
lcl|NZ_CP086368.1_cds_WP_010929706.1_228	537	28	789.3880198	901.7437179	789.3880198
lcl|NZ_CP086368.1_cds_WP_010931588.1_703	174	9	783.0690271	894.5253261	783.0690271
lcl|NZ_CP086368.1_cds_WP_004568102.1_2597	486	25	778.772352	889.6170939	778.772352
lcl|NZ_CP086368.1_cds_WP_124740709.1_2210	195	10	776.3761294	886.8798105	776.3761294
lcl|NZ_CP086368.1_cds_WP_010930660.1_2434	2109	108	775.2717537	885.618246	775.2717537
lcl|NZ_CP086368.1_cds_WP_010929682.1_289	567	29	774.3222243	884.5335676	774.3222243
lcl|NZ_CP086368.1_cds_WP_003814206.1_979	1095	56	774.2490715	884.4500028	774.2490715
lcl|NZ_CP086368.1_cds_WP_010931290.1_3461	1116	57	773.2455805	883.3036822	773.2455805
lcl|NZ_CP086368.1_cds_WP_003815051.1_565	843	43	772.2317728	882.1455766	772.2317728
lcl|NZ_CP086368.1_cds_WP_003815434.1_165	510	26	771.809211	881.6628704	771.809211
lcl|NZ_CP086368.1_cds_WP_010930909.1_2737	1554	79	769.6315491	879.1752562	769.6315491
lcl|NZ_CP086368.1_cds_WP_010931633.1_633	4740	240	766.5485835	875.6534838	766.5485835
lcl|NZ_CP086368.1_cds_WP_010930861.1_2650	732	37	765.2395866	874.1581739	765.2395866
lcl|NZ_CP086368.1_cds_WP_010931135.1_3143	456	23	763.6067852	872.2929715	763.6067852
lcl|NZ_CP086368.1_cds_WP_010931577.1_723	2190	110	760.4231952	868.6562527	760.4231952
lcl|NZ_CP086368.1_cds_WP_010931553.1_800	2214	111	759.0181265	867.0511968	759.0181265
lcl|NZ_CP086368.1_cds_WP_010931502.1_900	522	26	754.0664705	861.3947585	754.0664705
lcl|NZ_CP086368.1_cds_WP_023852788.1_1674	1248	62	752.1143754	859.1648164	752.1143754
lcl|NZ_CP086368.1_cds_WP_010930446.1_1932	1377	68	747.6214579	854.0324101	747.6214579
lcl|NZ_CP086368.1_cds_WP_003812458.1_2143	324	16	747.6214579	854.0324101	747.6214579
lcl|NZ_CP086368.1_cds_WP_010930989.1_2889	2295	113	745.4225713	851.5205501	745.4225713
lcl|NZ_CP086368.1_cds_WP_003813772.1_2765	711	35	745.2555673	851.3297759	745.2555673
lcl|NZ_CP086368.1_cds_WP_003806929.1_748	366	18	744.5574356	850.5322773	744.5574356
lcl|NZ_CP086368.1_cds_WP_029443719.1_3501	615	30	738.5041231	843.6173807	738.5041231
lcl|NZ_CP086368.1_cds_WP_003820605.1_3330	657	32	737.3800681	842.333336	737.3800681
lcl|NZ_CP086368.1_cds_WP_010930209.1_1477	534	26	737.1211566	842.0375729	737.1211566
lcl|NZ_CP086368.1_cds_WP_010930358.1_1778	2364	115	736.4735491	841.2977898	736.4735491
lcl|NZ_CP086368.1_cds_WP_010930959.1_2843	1926	93	731.0270564	835.0760832	731.0270564
lcl|NZ_CP086368.1_cds_WP_003813996.1_1142	747	36	729.606483	833.4533159	729.606483
lcl|NZ_CP086368.1_cds_WP_020699690.1_3658	417	20	726.1071714	829.4559379	726.1071714
lcl|NZ_CP086368.1_cds_WP_003812703.1_1428	459	22	725.6325915	828.9138098	725.6325915
lcl|NZ_CP086368.1_cds_WP_010931071.1_3025	606	29	724.4896059	827.60814	724.4896059
lcl|NZ_CP086368.1_cds_WP_003809939.1_2567	273	13	720.9206916	823.5312526	720.9206916
lcl|NZ_CP086368.1_cds_WP_003814871.1_3328	483	23	720.9206916	823.5312526	720.9206916
lcl|NZ_CP086368.1_cds_WP_003813056.1_3285	1074	51	718.9069466	821.230886	718.9069466
lcl|NZ_CP086368.1_cds_WP_010931654.1_592	822	39	718.2895942	820.5256641	718.2895942
lcl|NZ_CP086368.1_cds_WP_003808465.1_3517	612	29	717.3867666	819.4943347	717.3867666
lcl|NZ_CP086368.1_cds_WP_003812749.1_2887	1161	55	717.1950033	819.2752771	717.1950033
lcl|NZ_CP086368.1_cds_WP_003810546.1_1589	1479	70	716.5337503	818.5199062	716.5337503
lcl|NZ_CP086368.1_cds_WP_010930218.1_1495	846	40	715.8077789	817.6906054	715.8077789
lcl|NZ_CP086368.1_cds_WP_003810689.1_2192	426	20	710.766879	811.9322209	710.766879
lcl|NZ_CP086368.1_cds_WP_003818640.1_1595	405	19	710.240385	811.3307896	710.240385
lcl|NZ_CP086368.1_cds_WP_003806912.1_766	192	9	709.6563058	810.6635768	709.6563058
lcl|NZ_CP086368.1_cds_WP_010930557.1_2118	2454	115	709.4635168	810.4433476	709.4635168
lcl|NZ_CP086368.1_cds_WP_010930787.1_2204	900	42	706.5022778	807.0606275	706.5022778
lcl|NZ_CP086368.1_cds_WP_003816708.1_2212	300	14	706.5022778	807.0606275	706.5022778
lcl|NZ_CP086368.1_cds_WP_003820040.1_2606	300	14	706.5022778	807.0606275	706.5022778
lcl|NZ_CP086368.1_cds_WP_006226408.1_3615	129	6	704.1550941	804.379363	704.1550941
lcl|NZ_CP086368.1_cds_WP_003814564.1_3391	2736	127	702.7395777	802.7623723	702.7395777
lcl|NZ_CP086368.1_cds_WP_003813077.1_3136	453	21	701.8234547	801.7158552	701.8234547
lcl|NZ_CP086368.1_cds_WP_003814324.1_231	984	45	692.3476154	790.8912944	692.3476154
lcl|NZ_CP086368.1_cds_WP_010931186.1_3271	921	42	690.3931053	788.6585937	690.3931053
lcl|NZ_CP086368.1_cds_WP_010929498.1_593	702	32	690.112115	788.3376093	690.112115
lcl|NZ_CP086368.1_cds_WP_003812020.1_1706	681	31	689.1620708	787.2523428	689.1620708
lcl|NZ_CP086368.1_cds_WP_003814250.1_3603	816	37	686.4649232	784.171303	686.4649232
lcl|NZ_CP086368.1_cds_WP_010929676.1_317	375	17	686.3164984	784.0017525	686.3164984
lcl|NZ_CP086368.1_cds_WP_010930437.1_1912	1128	51	684.4911886	781.9166414	684.4911886
lcl|NZ_CP086368.1_cds_WP_003812760.1_2892	1062	48	684.2637073	781.6567821	684.2637073
lcl|NZ_CP086368.1_cds_WP_010930111.1_1301	930	42	683.7118817	781.0264138	683.7118817
lcl|NZ_CP086368.1_cds_WP_019247160.1_2516	1131	51	682.6755621	779.842592	682.6755621
lcl|NZ_CP086368.1_cds_WP_010930149.1_1377	888	40	681.9520056	779.0160498	681.9520056
lcl|NZ_CP086368.1_cds_WP_003809869.1_2607	267	12	680.4195291	777.2654519	680.4195291
lcl|NZ_CP086368.1_cds_WP_003813882.1_833	735	33	679.7252235	776.4723239	679.7252235
lcl|NZ_CP086368.1_cds_WP_010929675.1_318	1101	49	673.7760142	769.6763478	673.7760142
lcl|NZ_CP086368.1_cds_WP_003814002.1_1135	270	12	672.8593121	768.6291691	672.8593121
lcl|NZ_CP086368.1_cds_WP_010926570.1_1762	879	39	671.7110881	767.3175152	671.7110881
lcl|NZ_CP086368.1_cds_WP_003806910.1_768	792	35	669.0362479	764.2619579	669.0362479
lcl|NZ_CP086368.1_cds_WP_014486066.1_1411	1041	46	668.9811605	764.1990298	668.9811605
lcl|NZ_CP086368.1_cds_WP_003811022.1_2061	885	39	667.1571146	762.1153626	667.1571146
lcl|NZ_CP086368.1_cds_WP_003814003.1_1134	528	23	659.4785872	753.3439299	659.4785872
lcl|NZ_CP086368.1_cds_WP_003813705.1_2730	1653	72	659.4265491	753.2844851	659.4265491
lcl|NZ_CP086368.1_cds_WP_010930379.1_1824	1404	61	657.7631096	751.3842839	657.7631096
lcl|NZ_CP086368.1_cds_WP_003808562.1_919	507	22	656.933648	750.4367627	656.933648
lcl|NZ_CP086368.1_cds_WP_010930491.1_2002	300	13	656.0378293	749.4134399	656.0378293
lcl|NZ_CP086368.1_cds_WP_003815756.1_638	924	40	655.3824469	748.6647751	655.3824469
lcl|NZ_CP086368.1_cds_WP_010930269.1_1586	1089	47	653.3964395	746.396094	653.3964395
lcl|NZ_CP086368.1_cds_WP_003806925.1_752	441	19	652.2615781	745.0997047	652.2615781
lcl|NZ_CP086368.1_cds_WP_023853587.1_1905	1305	56	649.6572669	742.124715	649.6572669
lcl|NZ_CP086368.1_cds_WP_010930518.1_2046	1605	68	641.4172882	732.7119182	641.4172882
lcl|NZ_CP086368.1_cds_WP_010929840.1_3913	924	39	638.9978857	729.9481557	638.9978857
lcl|NZ_CP086368.1_cds_WP_003815204.1_140	1044	44	638.0562443	728.8724879	638.0562443
lcl|NZ_CP086368.1_cds_WP_010931310.1_3502	951	40	636.7753743	727.4093083	636.7753743
lcl|NZ_CP086368.1_cds_WP_010929754.1_168	1047	44	636.2280029	726.7840281	636.2280029
lcl|NZ_CP086368.1_cds_WP_010930353.1_1769	2337	98	634.8544216	725.2149413	634.8544216
lcl|NZ_CP086368.1_cds_LMF30_RS20125_2906	216	9	630.8056051	720.589846	630.8056051
lcl|NZ_CP086368.1_cds_WP_010929756.1_166	918	38	626.6826927	715.8801085	626.6826927
lcl|NZ_CP086368.1_cds_WP_010930072.1_1247	411	17	626.2011847	715.3300661	626.2011847
lcl|NZ_CP086368.1_cds_WP_010930093.1_1281	726	30	625.5923357	714.634558	625.5923357
lcl|NZ_CP086368.1_cds_WP_010928248.1_1594	726	30	625.5923357	714.634558	625.5923357
lcl|NZ_CP086368.1_cds_WP_003820458.1_2895	1677	69	622.9064294	711.5663596	622.9064294
lcl|NZ_CP086368.1_cds_WP_003815795.1_617	588	24	617.9320214	705.8839308	617.9320214
lcl|NZ_CP086368.1_cds_WP_003810329.1_2325	591	24	614.7953106	702.3007636	614.7953106
lcl|NZ_CP086368.1_cds_WP_010931356.1_3589	1410	57	612.0156509	699.1254676	612.0156509
lcl|NZ_CP086368.1_cds_WP_010930936.1_2788	594	24	611.6902838	698.7537901	611.6902838
lcl|NZ_CP086368.1_cds_WP_010930695.1_2381	2205	89	611.06611	698.040776	611.06611
lcl|NZ_CP086368.1_cds_WP_010930480.1_1983	969	39	609.3230613	696.0496345	609.3230613
lcl|NZ_CP086368.1_cds_WP_003806887.1_504	699	28	606.4397234	692.7559035	606.4397234
lcl|NZ_CP086368.1_cds_WP_003811187.1_1949	777	31	604.0146335	689.9856441	604.0146335
lcl|NZ_CP086368.1_cds_WP_010930439.1_1916	753	30	603.160738	689.0102113	603.160738
lcl|NZ_CP086368.1_cds_WP_003813802.1_2781	1230	49	603.1117005	688.9541942	603.1117005
lcl|NZ_CP086368.1_cds_WP_003814059.1_2832	1257	50	602.201055	687.9139342	602.201055
lcl|NZ_CP086368.1_cds_WP_003812508.1_2116	654	26	601.8695682	687.5352659	601.8695682
lcl|NZ_CP086368.1_cds_WP_014486076.1_2522	3717	147	598.7307439	683.9496844	598.7307439
lcl|NZ_CP086368.1_cds_WP_010930722.1_2322	1347	53	595.6827986	680.467917	595.6827986
lcl|NZ_CP086368.1_cds_WP_003814873.1_3329	1248	49	594.4129741	679.0173549	594.4129741
lcl|NZ_CP086368.1_cds_WP_003809999.1_2492	510	20	593.6993931	678.202208	593.6993931
lcl|NZ_CP086368.1_cds_WP_003820063.1_2587	510	20	593.6993931	678.202208	593.6993931
lcl|NZ_CP086368.1_cds_WP_003807161.1_3465	306	12	593.6993931	678.202208	593.6993931
lcl|NZ_CP086368.1_cds_WP_003810851.1_1243	1182	46	589.1788393	673.0382318	589.1788393
lcl|NZ_CP086368.1_cds_WP_010930818.1_2585	1080	42	588.7518981	672.550523	588.7518981
lcl|NZ_CP086368.1_cds_WP_003814178.1_947	849	33	588.4546988	672.2110224	588.4546988
lcl|NZ_CP086368.1_cds_WP_010931114.1_3104	2316	90	588.3161084	672.0527061	588.3161084
lcl|NZ_CP086368.1_cds_LMF30_RS06195_1219	1493	58	588.1322186	671.8426428	588.1322186
lcl|NZ_CP086368.1_cds_LMF30_RS15705_3091	2987	116	587.9353213	671.6177206	587.9353213
lcl|NZ_CP086368.1_cds_WP_003806932.1_745	987	38	582.8720485	665.8337787	582.8720485
lcl|NZ_CP086368.1_cds_WP_010926963.1_1183	624	24	582.282097	665.1598579	582.282097
lcl|NZ_CP086368.1_cds_WP_010930940.1_2804	1224	47	581.3306557	664.0729954	581.3306557
lcl|NZ_CP086368.1_cds_WP_003813974.1_1164	495	19	581.1057696	663.8161006	581.1057696
lcl|NZ_CP086368.1_cds_WP_003813647.1_2701	261	10	580.0511312	662.6113527	580.0511312
lcl|NZ_CP086368.1_cds_WP_010931173.1_3226	549	21	579.1002277	661.5251045	579.1002277
lcl|NZ_CP086368.1_cds_WP_010930825.1_2596	942	36	578.5732939	660.9231709	578.5732939
lcl|NZ_CP086368.1_cds_WP_010930988.1_2888	603	23	577.4538873	659.6444362	577.4538873
lcl|NZ_CP086368.1_cds_WP_003814098.1_2851	420	16	576.7365533	658.8250021	576.7365533
lcl|NZ_CP086368.1_cds_WP_010931375.1_3638	789	30	575.6400959	657.5724831	575.6400959
lcl|NZ_CP086368.1_cds_WP_010929815.1_28	2244	85	573.459641	655.0816782	573.459641
lcl|NZ_CP086368.1_cds_WP_003813997.1_1141	978	37	572.7560096	654.277897	572.7560096
lcl|NZ_CP086368.1_cds_WP_010930127.1_1331	2706	102	570.6622769	651.8861578	570.6622769
lcl|NZ_CP086368.1_cds_WP_010931235.1_3359	2928	110	568.7591522	649.7121563	568.7591522
lcl|NZ_CP086368.1_cds_WP_003809510.1_1862	1065	40	568.6135032	649.5457767	568.6135032
lcl|NZ_CP086368.1_cds_WP_010931139.1_3154	1152	43	565.0966879	645.5284037	565.0966879
lcl|NZ_CP086368.1_cds_WP_010931263.1_3408	429	16	564.637185	645.0034985	564.637185
lcl|NZ_CP086368.1_cds_WP_010930095.1_1283	2682	100	564.4792887	644.8231284	564.4792887
lcl|NZ_CP086368.1_cds_WP_010930290.1_1628	1128	42	563.6986259	643.9313518	563.6986259
lcl|NZ_CP086368.1_cds_WP_102970359.1_1006	648	24	560.7160935	640.5243076	560.7160935
lcl|NZ_CP086368.1_cds_WP_010930242.1_1540	2598	96	559.4211371	639.0450367	559.4211371
lcl|NZ_CP086368.1_cds_WP_010930210.1_1482	327	12	555.5719091	634.6479378	555.5719091
lcl|NZ_CP086368.1_cds_WP_003813239.1_2678	273	10	554.5543781	633.4855789	554.5543781
lcl|NZ_CP086368.1_cds_WP_010930829.1_2602	411	15	552.5304571	631.1735878	552.5304571
lcl|NZ_CP086368.1_cds_WP_010930821.1_2591	825	30	550.5212554	628.8784111	550.5212554
lcl|NZ_CP086368.1_cds_WP_010931119.1_3112	579	21	549.0950345	627.2491924	549.0950345
lcl|NZ_CP086368.1_cds_WP_010931454.1_989	1434	52	548.9856312	627.1242175	548.9856312
lcl|NZ_CP086368.1_cds_WP_003813594.1_1487	801	29	548.1157318	626.1305029	548.1157318
lcl|NZ_CP086368.1_cds_WP_010930458.1_1954	387	14	547.6761843	625.6283934	547.6761843
lcl|NZ_CP086368.1_cds_WP_003807452.1_1085	444	16	545.5616044	623.2128398	545.5616044
lcl|NZ_CP086368.1_cds_WP_003820367.1_850	1338	48	543.1151398	620.4181634	543.1151398
lcl|NZ_CP086368.1_cds_WP_019247922.1_1047	558	20	542.6284775	619.8622331	542.6284775
lcl|NZ_CP086368.1_cds_WP_003814252.1_3604	252	9	540.6905187	617.6484394	540.6905187
lcl|NZ_CP086368.1_cds_WP_003814057.1_2831	981	35	540.1393561	617.0188284	540.1393561
lcl|NZ_CP086368.1_cds_WP_003818498.1_3841	1380	49	537.5560809	614.0678688	537.5560809
lcl|NZ_CP086368.1_cds_WP_010929670.1_328	564	20	536.8558342	613.2679541	536.8558342
lcl|NZ_CP086368.1_cds_WP_010929944.1_3753	1020	36	534.3294538	610.3819872	534.3294538
lcl|NZ_CP086368.1_cds_WP_010929865.1_3880	765	27	534.3294538	610.3819872	534.3294538
lcl|NZ_CP086368.1_cds_WP_003821234.1_1136	2160	76	532.6802888	608.4980922	532.6802888
lcl|NZ_CP086368.1_cds_WP_003815348.1_3662	540	19	532.6802888	608.4980922	532.6802888
lcl|NZ_CP086368.1_cds_WP_010931453.1_991	801	28	529.2151893	604.5397959	529.2151893
lcl|NZ_CP086368.1_cds_WP_010930553.1_2113	201	7	527.2405058	602.2840504	527.2405058
lcl|NZ_CP086368.1_cds_WP_023852799.1_1650	345	12	526.5855486	601.5358715	526.5855486
lcl|NZ_CP086368.1_cds_WP_010930556.1_2117	1305	45	522.046018	596.3502174	522.046018
lcl|NZ_CP086368.1_cds_WP_010931174.1_3228	990	34	519.9367412	593.9407216	519.9367412
lcl|NZ_CP086368.1_cds_WP_003810921.1_3003	438	15	518.4703604	592.2656269	518.4703604
lcl|NZ_CP086368.1_cds_WP_010929660.1_343	1431	49	518.3978977	592.1828504	518.3978977
lcl|NZ_CP086368.1_cds_WP_003812947.1_853	672	23	518.1617471	591.9130878	518.1617471
lcl|NZ_CP086368.1_cds_WP_003808391.1_324	498	17	516.8045922	590.3627654	516.8045922
lcl|NZ_CP086368.1_cds_WP_003807422.1_3812	528	18	516.1136769	589.5735104	516.1136769
lcl|NZ_CP086368.1_cds_WP_010929585.1_483	912	31	514.6045726	587.8496112	514.6045726
lcl|NZ_CP086368.1_cds_WP_003814701.1_82	471	16	514.2873723	587.487263	514.2873723
lcl|NZ_CP086368.1_cds_WP_023852965.1_1754	831	28	510.1099478	582.7152545	510.1099478
lcl|NZ_CP086368.1_cds_WP_010927254.1_3916	1692	57	510.0130425	582.6045564	510.0130425
lcl|NZ_CP086368.1_cds_WP_010930159.1_1393	2733	92	509.6299949	582.1669887	509.6299949
lcl|NZ_CP086368.1_cds_LMF30_RS17685_3481	357	12	508.8851941	581.3161783	508.8851941
lcl|NZ_CP086368.1_cds_WP_010930017.1_1143	447	15	508.0313598	580.3408156	508.0313598
lcl|NZ_CP086368.1_cds_LMF30_RS00415_83	360	12	504.6444841	576.4718768	504.6444841
lcl|NZ_CP086368.1_cds_WP_010931555.1_798	1200	40	504.6444841	576.4718768	504.6444841
lcl|NZ_CP086368.1_cds_WP_010929778.1_131	903	30	502.9679244	574.5566879	502.9679244
lcl|NZ_CP086368.1_cds_WP_010931278.1_3444	1419	47	501.4437791	572.815607	501.4437791
lcl|NZ_CP086368.1_cds_WP_003808374.1_332	273	9	499.0989403	570.137021	499.0989403
lcl|NZ_CP086368.1_cds_WP_019247930.1_1869	516	17	498.776525	569.7687155	498.776525
lcl|NZ_CP086368.1_cds_WP_010931655.1_591	1125	37	497.915891	568.7855851	497.915891
lcl|NZ_CP086368.1_cds_WP_010930266.1_1583	1005	33	497.1124769	567.867819	497.1124769
lcl|NZ_CP086368.1_cds_WP_003806934.1_744	396	13	496.9983556	567.7374544	496.9983556
lcl|NZ_CP086368.1_cds_WP_003813103.1_3147	798	26	493.2615258	563.4687518	493.2615258
lcl|NZ_CP086368.1_cds_WP_003811716.1_2540	1290	42	492.9085659	563.0655541	492.9085659
lcl|NZ_CP086368.1_cds_WP_003815743.1_644	123	4	492.3360821	562.4115871	492.3360821
lcl|NZ_CP086368.1_cds_WP_010930815.1_2581	1050	34	490.2260703	560.0012518	490.2260703
lcl|NZ_CP086368.1_cds_WP_010930387.1_1832	1668	54	490.1223407	559.8827581	490.1223407
lcl|NZ_CP086368.1_cds_WP_003818515.1_2352	2658	86	489.8355038	559.5550949	489.8355038
lcl|NZ_CP086368.1_cds_WP_010929817.1_32	2628	85	489.6664515	559.3619809	489.6664515
lcl|NZ_CP086368.1_cds_WP_010929497.1_594	186	6	488.3656298	557.8760098	488.3656298
lcl|NZ_CP086368.1_cds_WP_010930941.1_2805	2205	71	487.4797057	556.8639899	487.4797057
lcl|NZ_CP086368.1_cds_WP_003806903.1_775	312	10	485.2350809	554.2998816	485.2350809
lcl|NZ_CP086368.1_cds_WP_003806927.1_750	219	7	483.9056697	552.7812517	483.9056697
lcl|NZ_CP086368.1_cds_WP_003820599.1_3337	1065	34	483.3214777	552.1139102	483.3214777
lcl|NZ_CP086368.1_cds_WP_023853404.1_1837	408	13	482.3807569	551.039294	482.3807569
lcl|NZ_CP086368.1_cds_WP_003809348.1_3066	504	16	480.6137944	549.0208351	480.6137944
lcl|NZ_CP086368.1_cds_WP_003814339.1_223	1050	33	475.8076564	543.5306267	475.8076564
lcl|NZ_CP086368.1_cds_WP_003814635.1_1035	573	18	475.5811892	543.2719258	475.5811892
lcl|NZ_CP086368.1_cds_WP_003808393.1_323	2271	71	473.312528	540.68036	473.312528
lcl|NZ_CP086368.1_cds_WP_003806889.1_502	384	12	473.1042039	540.4423845	473.1042039
lcl|NZ_CP086368.1_cds_WP_003807300.1_3862	513	16	472.1819734	539.3888906	472.1819734
lcl|NZ_CP086368.1_cds_WP_019247672.1_179	483	15	470.1656684	537.0855995	470.1656684
lcl|NZ_CP086368.1_cds_WP_003813196.1_2654	387	12	469.4367294	536.2529087	469.4367294
lcl|NZ_CP086368.1_cds_WP_010929828.1_47	3129	97	469.3242086	536.1243725	469.3242086
lcl|NZ_CP086368.1_cds_WP_010930963.1_2852	549	17	468.7954224	535.5203227	468.7954224
lcl|NZ_CP086368.1_cds_WP_003807146.1_407	1002	31	468.382605	535.0487479	468.382605
lcl|NZ_CP086368.1_cds_WP_010929640.1_380	648	20	467.2634112	533.7702563	467.2634112
lcl|NZ_CP086368.1_cds_WP_010931551.1_805	324	10	467.2634112	533.7702563	467.2634112
lcl|NZ_CP086368.1_cds_WP_003806915.1_763	1428	44	466.4780946	532.8731634	466.4780946
lcl|NZ_CP086368.1_cds_WP_010930911.1_2739	981	30	462.9765909	528.8732815	462.9765909
lcl|NZ_CP086368.1_cds_WP_010929639.1_381	1701	52	462.8132835	528.6867301	462.8132835
lcl|NZ_CP086368.1_cds_WP_010929554.1_1	1410	43	461.6960174	527.4104405	461.6960174
lcl|NZ_CP086368.1_cds_WP_010930271.1_1590	2994	91	460.1467741	525.6406893	460.1467741
lcl|NZ_CP086368.1_cds_WP_010929776.1_134	1494	45	456.0040519	520.9083224	456.0040519
lcl|NZ_CP086368.1_cds_WP_010930175.1_1419	633	19	454.4192037	519.0978986	454.4192037
lcl|NZ_CP086368.1_cds_WP_010929989.1_1093	867	26	454.0054182	518.6252179	454.0054182
lcl|NZ_CP086368.1_cds_WP_010930692.1_2385	1203	36	453.0474172	517.530862	453.0474172
lcl|NZ_CP086368.1_cds_WP_010931001.1_2910	435	13	452.4398823	516.8368551	452.4398823
lcl|NZ_CP086368.1_cds_WP_003813651.1_2703	1779	53	451.0313264	515.2278157	451.0313264
lcl|NZ_CP086368.1_cds_LMF30_RS06725_1322	471	14	450.0014508	514.0513551	450.0014508
lcl|NZ_CP086368.1_cds_WP_004568542.1_2193	1149	34	447.9872705	511.7504912	447.9872705
lcl|NZ_CP086368.1_cds_WP_003809615.1_2610	477	14	444.3410552	507.5853003	444.3410552
lcl|NZ_CP086368.1_cds_WP_003814582.1_3407	1095	32	442.4280409	505.4000016	442.4280409
lcl|NZ_CP086368.1_cds_WP_003811806.1_1760	822	24	442.0243656	504.9388702	442.0243656
lcl|NZ_CP086368.1_cds_WP_003814221.1_970	240	7	441.5639236	504.4128922	441.5639236
lcl|NZ_CP086368.1_cds_WP_010930827.1_2600	1098	32	441.2192211	504.0191273	441.2192211
lcl|NZ_CP086368.1_cds_WP_010930239.1_1536	618	18	440.951491	503.7132904	440.951491
lcl|NZ_CP086368.1_cds_WP_003818417.1_409	276	8	438.8212905	501.2798929	438.8212905
lcl|NZ_CP086368.1_cds_WP_003819794.1_1397	414	12	438.8212905	501.2798929	438.8212905
lcl|NZ_CP086368.1_cds_WP_010930590.1_2178	2625	76	438.3197805	500.7070016	438.3197805
lcl|NZ_CP086368.1_cds_WP_003818434.1_3454	969	28	437.4627107	499.7279428	437.4627107
lcl|NZ_CP086368.1_cds_WP_010930128.1_1332	1662	48	437.2370981	499.4702182	437.2370981
lcl|NZ_CP086368.1_cds_WP_003814083.1_2845	555	16	436.4492836	498.5702718	436.4492836
lcl|NZ_CP086368.1_cds_WP_010931524.1_856	801	23	434.7124769	496.5862609	434.7124769
lcl|NZ_CP086368.1_cds_WP_010930126.1_1329	627	18	434.6220437	496.4829561	434.6220437
lcl|NZ_CP086368.1_cds_WP_010931262.1_3406	279	8	434.102782	495.8897865	434.102782
lcl|NZ_CP086368.1_cds_WP_010930386.1_1831	630	18	432.552415	494.1187516	432.552415
lcl|NZ_CP086368.1_cds_WP_003815191.1_129	492	14	430.7940718	492.1101387	430.7940718
lcl|NZ_CP086368.1_cds_WP_010929719.1_251	141	4	429.4846673	490.6143633	429.4846673
lcl|NZ_CP086368.1_cds_WP_010930788.1_2203	1305	37	429.2378371	490.332401	429.2378371
lcl|NZ_CP086368.1_cds_WP_023853232.1_350	636	18	428.4717318	489.4572539	428.4717318
lcl|NZ_CP086368.1_cds_WP_003813932.1_1185	495	14	428.1831986	489.1276531	428.1831986
lcl|NZ_CP086368.1_cds_WP_010930230.1_1516	354	10	427.664817	488.5354888	427.664817
lcl|NZ_CP086368.1_cds_WP_010930912.1_2740	885	25	427.664817	488.5354888	427.664817
lcl|NZ_CP086368.1_cds_WP_003810832.1_1233	213	6	426.4601274	487.1593325	426.4601274
lcl|NZ_CP086368.1_cds_WP_010930950.1_2825	2166	61	426.3616833	487.0468765	426.3616833
lcl|NZ_CP086368.1_cds_WP_003816386.1_3532	498	14	425.6037818	486.1811009	425.6037818
lcl|NZ_CP086368.1_cds_WP_003810703.1_2199	1356	38	424.2586371	484.6444982	424.2586371
lcl|NZ_CP086368.1_cds_WP_003815697.1_3754	894	25	423.3594665	483.6173463	423.3594665
lcl|NZ_CP086368.1_cds_WP_010931386.1_3663	1542	43	422.1734011	482.262465	422.1734011
lcl|NZ_CP086368.1_cds_WP_003818292.1_500	4245	118	420.8342694	480.7327312	420.8342694
lcl|NZ_CP086368.1_cds_WP_003815819.1_253	612	17	420.5370701	480.3932307	420.5370701
lcl|NZ_CP086368.1_cds_WP_003820240.1_2383	2706	75	419.6046154	479.3280572	419.6046154
lcl|NZ_CP086368.1_cds_WP_010930526.1_2059	759	21	418.8748682	478.4944432	418.8748682
lcl|NZ_CP086368.1_cds_WP_010930380.1_1825	651	18	418.5991112	478.179437	418.5991112
lcl|NZ_CP086368.1_cds_WP_010930298.1_1649	1449	40	417.9250386	477.4094218	417.9250386
lcl|NZ_CP086368.1_cds_WP_010930200.1_1461	2283	63	417.7740144	477.236902	417.7740144
lcl|NZ_CP086368.1_cds_WP_003815070.1_555	1017	28	416.8155031	476.1419632	416.8155031
lcl|NZ_CP086368.1_cds_WP_003812933.1_847	291	8	416.2016364	475.4407232	416.2016364
lcl|NZ_CP086368.1_cds_WP_010931632.1_634	765	21	415.5895751	474.7415456	415.5895751
lcl|NZ_CP086368.1_cds_WP_010930382.1_1827	1131	31	414.9596554	474.0219677	414.9596554
lcl|NZ_CP086368.1_cds_LMF30_RS00895_178	951	26	413.9039933	472.8160504	413.9039933
lcl|NZ_CP086368.1_cds_WP_010931248.1_3383	549	15	413.6430198	472.5179318	413.6430198
lcl|NZ_CP086368.1_cds_WP_010930584.1_2169	1356	37	413.0939361	471.8906956	413.0939361
lcl|NZ_CP086368.1_cds_WP_003813941.1_1182	477	13	412.6024084	471.3292075	412.6024084
lcl|NZ_CP086368.1_cds_WP_010930592.1_2182	624	17	412.4498187	471.1548993	412.4498187
lcl|NZ_CP086368.1_cds_WP_003814165.1_942	735	20	411.9546809	470.5892872	411.9546809
lcl|NZ_CP086368.1_cds_WP_010931115.1_3105	2169	59	411.8122346	470.4265661	411.8122346
lcl|NZ_CP086368.1_cds_WP_003819820.1_1855	405	11	411.1918019	469.7178256	411.1918019
lcl|NZ_CP086368.1_cds_WP_010930822.1_2592	408	11	408.1683327	466.264018	408.1683327
lcl|NZ_CP086368.1_cds_WP_010930910.1_2738	1902	51	405.9443011	463.723434	405.9443011
lcl|NZ_CP086368.1_cds_WP_003812822.1_2919	411	11	405.1890018	462.860631	405.1890018
lcl|NZ_CP086368.1_cds_WP_010931286.1_3456	936	25	404.3625674	461.916568	404.3625674
lcl|NZ_CP086368.1_cds_WP_003813797.1_2779	600	16	403.7155873	461.1775015	403.7155873
lcl|NZ_CP086368.1_cds_WP_003813626.1_1467	1428	38	402.8674453	460.2086412	402.8674453
lcl|NZ_CP086368.1_cds_WP_003820420.1_2931	714	19	402.8674453	460.2086412	402.8674453
lcl|NZ_CP086368.1_cds_WP_010930820.1_2589	639	17	402.7678981	460.0949252	402.7678981
lcl|NZ_CP086368.1_cds_WP_003812004.1_3050	339	9	401.9292351	459.136893	401.9292351
lcl|NZ_CP086368.1_cds_WP_010929573.1_501	4113	109	401.2126095	458.3182682	401.2126095
lcl|NZ_CP086368.1_cds_WP_010931357.1_3593	681	18	400.1586218	457.1142636	400.1586218
lcl|NZ_CP086368.1_cds_WP_003807278.1_3852	492	13	400.0230667	456.9594146	400.0230667
lcl|NZ_CP086368.1_cds_WP_010930136.1_1343	2349	62	399.5907792	456.4655985	399.5907792
lcl|NZ_CP086368.1_cds_LMF30_RS09935_1953	2354	62	398.7420308	455.4960454	398.7420308
lcl|NZ_CP086368.1_cds_WP_010931559.1_789	798	21	398.4035401	455.1093764	398.4035401
lcl|NZ_CP086368.1_cds_WP_010930259.1_1572	228	6	398.4035401	455.1093764	398.4035401
lcl|NZ_CP086368.1_cds_WP_010930918.1_2750	1980	52	397.5986844	454.1899636	397.5986844
lcl|NZ_CP086368.1_cds_LMF30_RS13080_2576	1487	39	397.0639182	453.5790826	397.0639182
lcl|NZ_CP086368.1_cds_WP_003807162.1_3464	1335	35	396.911392	453.4048469	396.911392
lcl|NZ_CP086368.1_cds_WP_010930366.1_1796	3243	85	396.8064861	453.2850095	396.8064861
lcl|NZ_CP086368.1_cds_WP_010930984.1_2880	1185	31	396.0501015	452.4209666	396.0501015
lcl|NZ_CP086368.1_cds_WP_003814568.1_3395	1185	31	396.0501015	452.4209666	396.0501015
lcl|NZ_CP086368.1_cds_WP_003818232.1_42	501	13	392.8370236	448.7505628	392.8370236
lcl|NZ_CP086368.1_cds_WP_003812022.1_1705	771	20	392.7194429	448.6162466	392.7194429
lcl|NZ_CP086368.1_cds_WP_010930964.1_2853	810	21	392.5012654	448.3670153	392.5012654
lcl|NZ_CP086368.1_cds_WP_003813079.1_3137	465	12	390.6925038	446.3008079	390.6925038
lcl|NZ_CP086368.1_cds_LMF30_RS13945_2742	698	18	390.4126381	445.9811081	390.4126381
lcl|NZ_CP086368.1_cds_WP_003807459.1_1088	1134	29	387.1611121	442.2667838	387.1611121
lcl|NZ_CP086368.1_cds_WP_010930264.1_1580	978	25	386.9973038	442.0796601	386.9973038
lcl|NZ_CP086368.1_cds_WP_010929716.1_245	549	14	386.0668184	441.0167364	386.0668184
lcl|NZ_CP086368.1_cds_WP_010931596.1_691	948	24	383.2742917	437.8267419	383.2742917
lcl|NZ_CP086368.1_cds_WP_010930442.1_1921	633	16	382.6688031	437.1350725	382.6688031
lcl|NZ_CP086368.1_cds_WP_010931638.1_626	792	20	382.3064274	436.7211188	382.3064274
lcl|NZ_CP086368.1_cds_WP_003813649.1_2702	717	18	380.0669755	434.1629198	380.0669755
lcl|NZ_CP086368.1_cds_WP_029443774.1_642	1158	29	379.1370476	433.1006328	379.1370476
lcl|NZ_CP086368.1_cds_WP_010929741.1_186	1680	42	378.4833631	432.3539076	378.4833631
lcl|NZ_CP086368.1_cds_WP_010929569.1_514	1920	48	378.4833631	432.3539076	378.4833631
lcl|NZ_CP086368.1_cds_WP_003813816.1_2782	240	6	378.4833631	432.3539076	378.4833631
lcl|NZ_CP086368.1_cds_WP_003815815.1_256	642	16	377.3042872	431.0070107	377.3042872
lcl|NZ_CP086368.1_cds_WP_010925730.1_3447	1164	29	377.182733	430.8681554	377.182733
lcl|NZ_CP086368.1_cds_WP_003813700.1_2727	1287	32	376.42479	430.0023324	376.42479
lcl|NZ_CP086368.1_cds_WP_003809252.1_3293	483	12	376.1325347	429.6684796	376.1325347
lcl|NZ_CP086368.1_cds_WP_003816844.1_1457	846	21	375.7990839	429.2875678	375.7990839
lcl|NZ_CP086368.1_cds_LMF30_RS03590_705	766	19	375.5187414	428.9673235	375.5187414
lcl|NZ_CP086368.1_cds_WP_010931306.1_3498	1092	27	374.3242052	427.6027658	374.3242052
lcl|NZ_CP086368.1_cds_WP_010929638.1_382	1254	31	374.257871	427.52699	374.257871
lcl|NZ_CP086368.1_cds_WP_019247659.1_2255	648	16	373.810729	427.0162051	373.810729
lcl|NZ_CP086368.1_cds_WP_003819741.1_3062	486	12	373.810729	427.0162051	373.810729
lcl|NZ_CP086368.1_cds_WP_003821334.1_797	858	21	370.5431527	423.2835459	370.5431527
lcl|NZ_CP086368.1_cds_WP_010930031.1_1168	1107	27	369.2520615	421.8086904	369.2520615
lcl|NZ_CP086368.1_cds_WP_003818672.1_2157	369	9	369.2520615	421.8086904	369.2520615
lcl|NZ_CP086368.1_cds_WP_010930388.1_1833	657	16	368.6900341	421.166668	368.6900341
lcl|NZ_CP086368.1_cds_WP_003814980.1_197	165	4	367.0141703	419.2522741	367.0141703
lcl|NZ_CP086368.1_cds_WP_010931505.1_894	1320	32	367.0141703	419.2522741	367.0141703
lcl|NZ_CP086368.1_cds_LMF30_RS16830_3316	868	21	366.2742223	418.4070074	366.2742223
lcl|NZ_CP086368.1_cds_WP_010929903.1_3818	1242	30	365.6844088	417.7332441	365.6844088
lcl|NZ_CP086368.1_cds_WP_010930163.1_1400	831	20	364.3642485	416.2251818	364.3642485
lcl|NZ_CP086368.1_cds_WP_010931483.1_933	711	17	361.9812755	413.503034	361.9812755
lcl|NZ_CP086368.1_cds_WP_010930577.1_2158	1047	25	361.4931835	412.9454705	361.4931835
lcl|NZ_CP086368.1_cds_WP_010930035.1_1184	1257	30	361.320633	412.7483605	361.320633
lcl|NZ_CP086368.1_cds_WP_010930862.1_2651	1341	32	361.2667448	412.6868022	361.2667448
lcl|NZ_CP086368.1_cds_WP_003814203.1_981	840	20	360.4603458	411.7656263	360.4603458
lcl|NZ_CP086368.1_cds_WP_003814437.1_1060	378	9	360.4603458	411.7656263	360.4603458
lcl|NZ_CP086368.1_cds_WP_003809770.1_1215	168	4	360.4603458	411.7656263	360.4603458
lcl|NZ_CP086368.1_cds_WP_003810529.1_1582	336	8	360.4603458	411.7656263	360.4603458
lcl|NZ_CP086368.1_cds_WP_004568087.1_2584	672	16	360.4603458	411.7656263	360.4603458
lcl|NZ_CP086368.1_cds_WP_003814951.1_3372	1347	32	359.6575388	410.8485536	359.6575388
lcl|NZ_CP086368.1_cds_WP_003808599.1_899	465	11	358.1347952	409.1090739	358.1347952
lcl|NZ_CP086368.1_cds_WP_003809441.1_1405	465	11	358.1347952	409.1090739	358.1347952
lcl|NZ_CP086368.1_cds_WP_003810867.1_2558	465	11	358.1347952	409.1090739	358.1347952
lcl|NZ_CP086368.1_cds_WP_010930784.1_2209	2031	48	357.7981571	408.7245212	357.7981571
lcl|NZ_CP086368.1_cds_WP_010931644.1_616	678	16	357.2704312	408.1216827	357.2704312
lcl|NZ_CP086368.1_cds_WP_010931124.1_3119	765	18	356.2196358	406.9213248	356.2196358
lcl|NZ_CP086368.1_cds_WP_004566381.1_2776	1488	35	356.0999384	406.7845905	356.0999384
lcl|NZ_CP086368.1_cds_WP_003811754.1_1784	468	11	355.8390593	406.4865798	355.8390593
lcl|NZ_CP086368.1_cds_WP_010929656.1_351	1023	24	355.1750035	405.7280071	355.1750035
lcl|NZ_CP086368.1_cds_LMF30_RS03525_692	1196	28	354.4325808	404.8799135	354.4325808
lcl|NZ_CP086368.1_cds_WP_023995141.1_971	1026	24	354.1364801	404.5416679	354.1364801
lcl|NZ_CP086368.1_cds_WP_003812456.1_2144	513	12	354.1364801	404.5416679	354.1364801
lcl|NZ_CP086368.1_cds_WP_010930614.1_2515	1755	41	353.6824589	404.0230248	353.6824589
lcl|NZ_CP086368.1_cds_WP_003814007.1_1130	1716	40	352.8982406	403.1271866	352.8982406
lcl|NZ_CP086368.1_cds_WP_003814261.1_3610	516	12	352.0775471	402.1896815	352.0775471
lcl|NZ_CP086368.1_cds_WP_003811796.1_1764	561	13	350.8223686	400.7558502	350.8223686
lcl|NZ_CP086368.1_cds_WP_010927118.1_196	606	14	349.7536028	399.5349641	349.7536028
lcl|NZ_CP086368.1_cds_WP_010930131.1_1337	2037	47	349.3120877	399.0306069	349.3120877
lcl|NZ_CP086368.1_cds_WP_003810577.1_1605	1257	29	349.2766119	398.9900818	349.2766119
lcl|NZ_CP086368.1_cds_LMF30_RS11895_2343	1258	29	348.9989675	398.6729196	348.9989675
lcl|NZ_CP086368.1_cds_WP_010930566.1_2136	651	15	348.8325927	398.4828642	348.8325927
lcl|NZ_CP086368.1_cds_LMF30_RS12295_2419	1438	33	347.4256184	396.8756315	347.4256184
lcl|NZ_CP086368.1_cds_WP_010930948.1_2817	960	22	346.9430828	396.3244153	346.9430828
lcl|NZ_CP086368.1_cds_WP_010931125.1_3120	657	15	345.6469069	394.8437512	345.6469069
lcl|NZ_CP086368.1_cds_WP_003819875.1_1415	1359	31	345.3416999	394.4951033	345.3416999
lcl|NZ_CP086368.1_cds_WP_003810356.1_2315	573	13	343.4753033	392.3630575	343.4753033
lcl|NZ_CP086368.1_cds_WP_010929772.1_141	309	7	342.9622708	391.7770037	342.9622708
lcl|NZ_CP086368.1_cds_WP_003815725.1_653	222	5	340.9760028	389.5080249	340.9760028
lcl|NZ_CP086368.1_cds_WP_010931315.1_3513	1962	44	339.5161667	387.8404064	339.5161667
lcl|NZ_CP086368.1_cds_WP_010931283.1_3453	2142	48	339.256796	387.5441189	339.256796
lcl|NZ_CP086368.1_cds_WP_003814006.1_1131	492	11	338.4810564	386.6579662	338.4810564
lcl|NZ_CP086368.1_cds_WP_003813926.1_1188	1074	24	338.3091514	386.4615934	338.3091514
lcl|NZ_CP086368.1_cds_WP_024000127.1_2258	537	12	338.3091514	386.4615934	338.3091514
lcl|NZ_CP086368.1_cds_WP_010930349.1_1763	717	16	337.8373115	385.9225954	337.8373115
lcl|NZ_CP086368.1_cds_WP_023853502.1_1828	1704	38	337.6142675	385.6678049	337.6142675
lcl|NZ_CP086368.1_cds_WP_003812938.1_849	942	21	337.5010881	385.5385163	337.5010881
lcl|NZ_CP086368.1_cds_WP_003814209.1_976	360	8	336.4296561	384.3145845	336.4296561
lcl|NZ_CP086368.1_cds_WP_010930102.1_1290	360	8	336.4296561	384.3145845	336.4296561
lcl|NZ_CP086368.1_cds_WP_003812228.1_2246	180	4	336.4296561	384.3145845	336.4296561
lcl|NZ_CP086368.1_cds_WP_023995005.1_2675	900	20	336.4296561	384.3145845	336.4296561
lcl|NZ_CP086368.1_cds_WP_003813657.1_2707	990	22	336.4296561	384.3145845	336.4296561
lcl|NZ_CP086368.1_cds_WP_010930908.1_2735	900	20	336.4296561	384.3145845	336.4296561
lcl|NZ_CP086368.1_cds_WP_010929967.1_3717	630	14	336.4296561	384.3145845	336.4296561
lcl|NZ_CP086368.1_cds_WP_010931288.1_3458	723	16	335.0336824	382.7199182	335.0336824
lcl|NZ_CP086368.1_cds_WP_010931387.1_3665	1401	31	334.9888438	382.6686977	334.9888438
lcl|NZ_CP086368.1_cds_WP_003812608.1_1840	1950	43	333.8417356	381.3583185	333.8417356
lcl|NZ_CP086368.1_cds_WP_010930054.1_1216	681	15	333.4655181	380.928553	333.4655181
lcl|NZ_CP086368.1_cds_WP_010929607.1_436	1410	31	332.8506172	380.2261315	332.8506172
lcl|NZ_CP086368.1_cds_WP_003815086.1_548	774	17	332.5176833	379.8458103	332.5176833
lcl|NZ_CP086368.1_cds_WP_003811164.1_1939	1413	31	332.143928	379.4188574	332.143928
lcl|NZ_CP086368.1_cds_WP_003815808.1_610	228	5	332.0029501	379.2578137	332.0029501
lcl|NZ_CP086368.1_cds_WP_003811776.1_1772	456	10	332.0029501	379.2578137	332.0029501
lcl|NZ_CP086368.1_cds_WP_023852660.1_3713	1734	38	331.7731902	378.9953515	331.7731902
lcl|NZ_CP086368.1_cds_WP_003811306.1_1641	777	17	331.2338313	378.3792242	331.2338313
lcl|NZ_CP086368.1_cds_WP_010931634.1_632	1467	32	330.2376992	377.24131	330.2376992
lcl|NZ_CP086368.1_cds_WP_010931412.1_1055	1560	34	329.959855	376.9239195	329.959855
lcl|NZ_CP086368.1_cds_WP_003813656.1_2706	780	17	329.959855	376.9239195	329.959855
lcl|NZ_CP086368.1_cds_WP_003815183.1_3725	873	19	329.4929621	376.3905725	329.4929621
lcl|NZ_CP086368.1_cds_WP_023853155.1_48	966	21	329.1159679	375.9599197	329.1159679
lcl|NZ_CP086368.1_cds_WP_010931456.1_986	921	20	328.7586216	375.5517113	328.7586216
lcl|NZ_CP086368.1_cds_WP_010931376.1_3641	1521	33	328.466824	375.2183814	328.466824
lcl|NZ_CP086368.1_cds_WP_019248398.1_1456	969	21	328.097033	374.7959571	328.097033
lcl|NZ_CP086368.1_cds_LMF30_RS02350_464	1063	23	327.5679154	374.1915287	327.5679154
lcl|NZ_CP086368.1_cds_WP_010927224.1_615	741	16	326.8952124	373.4230781	326.8952124
lcl|NZ_CP086368.1_cds_WP_010929596.1_455	420	9	324.4143112	370.5890637	324.4143112
lcl|NZ_CP086368.1_cds_WP_020699603.1_3729	420	9	324.4143112	370.5890637	324.4143112
lcl|NZ_CP086368.1_cds_WP_010929959.1_3736	327	7	324.0836136	370.211297	324.0836136
lcl|NZ_CP086368.1_cds_WP_019248761.1_2133	234	5	323.4900539	369.5332544	323.4900539
lcl|NZ_CP086368.1_cds_WP_010931040.1_2973	1593	34	323.1245284	369.1157027	323.1245284
lcl|NZ_CP086368.1_cds_WP_003809454.1_1342	939	20	322.4565394	368.3526369	322.4565394
lcl|NZ_CP086368.1_cds_WP_010929909.1_3810	423	9	322.1135005	367.9607724	322.1135005
lcl|NZ_CP086368.1_cds_WP_010931501.1_901	1176	25	321.8395945	367.6478806	321.8395945
lcl|NZ_CP086368.1_cds_WP_010931185.1_3268	612	13	321.5871712	367.3595293	321.5871712
lcl|NZ_CP086368.1_cds_WP_003812895.1_3118	189	4	320.4091963	366.01389	320.4091963
lcl|NZ_CP086368.1_cds_WP_023852916.1_1587	1749	37	320.2717995	365.8569373	320.2717995
lcl|NZ_CP086368.1_cds_WP_014486100.1_3260	663	14	319.6842886	365.1858043	319.6842886
lcl|NZ_CP086368.1_cds_LMF30_RS19875_3914	237	5	319.3952431	364.8556182	319.3952431
lcl|NZ_CP086368.1_cds_WP_003813872.1_824	570	12	318.7228321	364.0875011	318.7228321
lcl|NZ_CP086368.1_cds_WP_003810975.1_2035	285	6	318.7228321	364.0875011	318.7228321
lcl|NZ_CP086368.1_cds_WP_003818579.1_1531	429	9	317.6084166	362.8144679	317.6084166
lcl|NZ_CP086368.1_cds_WP_003820061.1_2588	1335	28	317.5291136	362.7238775	317.5291136
lcl|NZ_CP086368.1_cds_WP_010931480.1_943	1050	22	317.2051043	362.3537511	317.2051043
lcl|NZ_CP086368.1_cds_WP_010931523.1_859	1245	26	316.1628093	361.1631035	316.1628093
lcl|NZ_CP086368.1_cds_WP_010929769.1_144	675	14	314.0010123	358.6936122	314.0010123
lcl|NZ_CP086368.1_cds_LMF30_RS11780_2320	1498	31	313.2973099	357.88975	313.2973099
lcl|NZ_CP086368.1_cds_WP_010930092.1_1280	678	14	312.6116273	357.1064724	312.6116273
lcl|NZ_CP086368.1_cds_WP_010931548.1_812	1215	25	311.5089408	355.8468375	311.5089408
lcl|NZ_CP086368.1_cds_WP_003814085.1_2846	243	5	311.5089408	355.8468375	311.5089408
lcl|NZ_CP086368.1_cds_WP_003814302.1_3627	633	13	310.9184025	355.1722464	310.9184025
lcl|NZ_CP086368.1_cds_WP_010930982.1_2878	537	11	310.1167221	354.2564606	310.1167221
lcl|NZ_CP086368.1_cds_WP_003806936.1_742	342	7	309.8694201	353.9739595	309.8694201
lcl|NZ_CP086368.1_cds_WP_010931006.1_2920	342	7	309.8694201	353.9739595	309.8694201
lcl|NZ_CP086368.1_cds_WP_003813586.1_1491	738	15	307.7100513	351.507242	307.7100513
lcl|NZ_CP086368.1_cds_WP_010931670.1_561	1527	31	307.3473282	351.0928916	307.3473282
lcl|NZ_CP086368.1_cds_WP_003812179.1_2270	345	7	307.1749034	350.895925	307.1749034
lcl|NZ_CP086368.1_cds_WP_010930412.1_1879	444	9	306.8784025	350.5572224	306.8784025
lcl|NZ_CP086368.1_cds_WP_010930842.1_2626	990	20	305.8451419	349.376895	305.8451419
lcl|NZ_CP086368.1_cds_WP_010930440.1_1919	2280	46	305.4427141	348.9171886	305.4427141
lcl|NZ_CP086368.1_cds_WP_003815724.1_654	645	13	305.1338741	348.5643906	305.1338741
lcl|NZ_CP086368.1_cds_WP_010930129.1_1333	1791	36	304.3082316	347.6212323	304.3082316
lcl|NZ_CP086368.1_cds_WP_010926366.1_2908	1296	26	303.7212173	346.9506666	303.7212173
lcl|NZ_CP086368.1_cds_WP_010929622.1_410	900	18	302.7866905	345.8831261	302.7866905
lcl|NZ_CP086368.1_cds_WP_003811137.1_1925	600	12	302.7866905	345.8831261	302.7866905
lcl|NZ_CP086368.1_cds_WP_010930747.1_2276	1353	27	302.1153231	345.1162012	302.1153231
lcl|NZ_CP086368.1_cds_WP_010929704.1_222	702	14	301.9240503	344.8977041	301.9240503
lcl|NZ_CP086368.1_cds_WP_010930786.1_2205	1158	23	300.6948999	343.4936054	300.6948999
lcl|NZ_CP086368.1_cds_WP_003810859.1_1246	1914	38	300.5719498	343.3531555	300.5719498
lcl|NZ_CP086368.1_cds_WP_010931411.1_1056	2373	47	299.8519691	342.530698	299.8519691
lcl|NZ_CP086368.1_cds_WP_010931210.1_3312	1212	24	299.7888024	342.4585407	299.7888024
lcl|NZ_CP086368.1_cds_WP_010929966.1_3721	456	9	298.8026551	341.3320323	298.8026551
lcl|NZ_CP086368.1_cds_WP_003812010.1_3053	1422	28	298.1022269	340.5319104	298.1022269
lcl|NZ_CP086368.1_cds_WP_010929795.1_65	204	4	296.8496965	339.101104	296.8496965
lcl|NZ_CP086368.1_cds_WP_003808574.1_913	510	10	296.8496965	339.101104	296.8496965
lcl|NZ_CP086368.1_cds_WP_004568544.1_2179	255	5	296.8496965	339.101104	296.8496965
lcl|NZ_CP086368.1_cds_WP_010930949.1_2824	1785	35	296.8496965	339.101104	296.8496965
lcl|NZ_CP086368.1_cds_WP_003813715.1_2736	921	18	295.8827594	337.9965402	295.8827594
lcl|NZ_CP086368.1_cds_WP_003807038.1_3707	1791	35	295.8552252	337.9650869	295.8552252
lcl|NZ_CP086368.1_cds_WP_010929753.1_169	870	17	295.8260769	337.9317899	295.8260769
lcl|NZ_CP086368.1_cds_WP_010930930.1_2775	1794	35	295.360484	337.3999279	295.360484
lcl|NZ_CP086368.1_cds_WP_003815390.1_3640	564	11	295.2707088	337.2973747	295.2707088
lcl|NZ_CP086368.1_cds_WP_010929764.1_150	975	19	295.0229292	337.014328	295.0229292
lcl|NZ_CP086368.1_cds_WP_010930161.1_1398	360	7	294.3759491	336.2752615	294.3759491
lcl|NZ_CP086368.1_cds_WP_010930990.1_2891	567	11	293.7084299	335.5127325	293.7084299
lcl|NZ_CP086368.1_cds_WP_003814010.1_2794	774	15	293.3979559	335.1580679	293.3979559
lcl|NZ_CP086368.1_cds_WP_010931132.1_3135	1188	23	293.1015943	334.8195244	293.1015943
lcl|NZ_CP086368.1_cds_WP_003813843.1_796	879	17	292.797141	334.4717374	292.797141
lcl|NZ_CP086368.1_cds_WP_010931362.1_3602	879	17	292.797141	334.4717374	292.797141
lcl|NZ_CP086368.1_cds_WP_019247378.1_993	207	4	292.547527	334.1865953	292.547527
lcl|NZ_CP086368.1_cds_WP_023852902.1_2206	1296	25	292.039632	333.6064102	292.039632
lcl|NZ_CP086368.1_cds_WP_003813221.1_2668	726	14	291.94309	333.4961271	291.94309
lcl|NZ_CP086368.1_cds_WP_003809513.1_1864	882	17	291.8012323	333.3340784	291.8012323
lcl|NZ_CP086368.1_cds_WP_003812950.1_854	468	9	291.1410485	332.5799289	291.1410485
lcl|NZ_CP086368.1_cds_WP_010931408.1_3700	1146	22	290.632949	331.9995102	290.632949
lcl|NZ_CP086368.1_cds_WP_010930156.1_1389	1044	20	290.0255656	331.3056763	290.0255656
lcl|NZ_CP086368.1_cds_WP_010930626.1_2496	783	15	290.0255656	331.3056763	290.0255656
lcl|NZ_CP086368.1_cds_WP_010930880.1_2679	1881	36	289.7480292	330.9886374	289.7480292
lcl|NZ_CP086368.1_cds_WP_010931636.1_629	837	16	289.4018547	330.593191	289.4018547
lcl|NZ_CP086368.1_cds_WP_003814558.1_3385	471	9	289.2866469	330.4615854	289.2866469
lcl|NZ_CP086368.1_cds_WP_010927138.1_133	576	11	289.1192357	330.2703461	289.1192357
lcl|NZ_CP086368.1_cds_WP_010931261.1_3405	1731	33	288.6181625	329.6979538	288.6181625
lcl|NZ_CP086368.1_cds_WP_003817862.1_170	945	18	288.3682766	329.412501	288.3682766
lcl|NZ_CP086368.1_cds_WP_010931597.1_690	840	16	288.3682766	329.412501	288.3682766
lcl|NZ_CP086368.1_cds_LMF30_RS03775_743	420	8	288.3682766	329.412501	288.3682766
lcl|NZ_CP086368.1_cds_WP_010926448.1_1445	1104	21	287.9764719	328.9649297	287.9764719
lcl|NZ_CP086368.1_cds_WP_010929674.1_319	894	17	287.8844372	328.8597955	287.8844372
lcl|NZ_CP086368.1_cds_WP_010930173.1_1416	843	16	287.342055	328.2402146	287.342055
lcl|NZ_CP086368.1_cds_WP_003815807.1_611	369	7	287.1960479	328.0734258	287.1960479
lcl|NZ_CP086368.1_cds_WP_010930591.1_2180	582	11	286.138625	326.8654972	286.138625
lcl|NZ_CP086368.1_cds_WP_010931285.1_3455	582	11	286.138625	326.8654972	286.138625
lcl|NZ_CP086368.1_cds_WP_003811149.1_1931	741	14	286.0333108	326.7451933	286.0333108
lcl|NZ_CP086368.1_cds_WP_010929912.1_3806	795	15	285.6478212	326.3048359	285.6478212
lcl|NZ_CP086368.1_cds_WP_003814195.1_985	213	4	284.3067516	324.7728883	284.3067516
lcl|NZ_CP086368.1_cds_WP_010931409.1_1058	693	13	283.9990603	324.4214025	283.9990603
lcl|NZ_CP086368.1_cds_WP_010930832.1_2605	1281	24	283.6409278	324.0122961	283.6409278
lcl|NZ_CP086368.1_cds_WP_003815873.1_587	375	7	282.6009111	322.824251	282.6009111
lcl|NZ_CP086368.1_cds_WP_010929877.1_3853	966	18	282.0994011	322.2513597	282.0994011
lcl|NZ_CP086368.1_cds_WP_003813068.1_1208	1020	19	282.0072117	322.1460488	282.0072117
lcl|NZ_CP086368.1_cds_WP_010931526.1_848	1182	22	281.781184	321.88785	281.781184
lcl|NZ_CP086368.1_cds_WP_010929699.1_310	324	6	280.3580467	320.2621538	280.3580467
lcl|NZ_CP086368.1_cds_WP_003813004.1_879	648	12	280.3580467	320.2621538	280.3580467
lcl|NZ_CP086368.1_cds_WP_010930828.1_2601	378	7	280.3580467	320.2621538	280.3580467
lcl|NZ_CP086368.1_cds_WP_005015028.1_2830	1242	23	280.3580467	320.2621538	280.3580467
lcl|NZ_CP086368.1_cds_WP_010931291.1_3463	540	10	280.3580467	320.2621538	280.3580467
lcl|NZ_CP086368.1_cds_WP_010931418.1_1040	975	18	279.4954066	319.2767318	279.4954066
lcl|NZ_CP086368.1_cds_WP_003817833.1_3639	1032	19	278.7280581	318.4001645	278.7280581
lcl|NZ_CP086368.1_cds_WP_003811326.1_1663	816	15	278.2965905	317.907285	278.2965905
lcl|NZ_CP086368.1_cds_WP_010931317.1_3516	1416	26	277.9821311	317.5480677	277.9821311
lcl|NZ_CP086368.1_cds_WP_003812857.1_3098	1146	21	277.4223604	316.9086234	277.4223604
lcl|NZ_CP086368.1_cds_WP_003813930.1_1186	1368	25	276.6691251	316.0481781	276.6691251
lcl|NZ_CP086368.1_cds_WP_003814185.1_990	384	7	275.9774522	315.2580576	275.9774522
lcl|NZ_CP086368.1_cds_WP_003813653.1_2704	384	7	275.9774522	315.2580576	275.9774522
lcl|NZ_CP086368.1_cds_WP_023998380.1_3389	990	18	275.2606277	314.4392055	275.2606277
lcl|NZ_CP086368.1_cds_WP_010930983.1_2879	1596	29	275.0881586	314.2421885	275.0881586
lcl|NZ_CP086368.1_cds_WP_010930357.1_1777	828	15	274.2633066	313.2999331	274.2633066
lcl|NZ_CP086368.1_cds_WP_003818618.1_1571	774	14	273.8380922	312.8141967	273.8380922
lcl|NZ_CP086368.1_cds_WP_010930986.1_2884	720	13	273.3490956	312.2555999	273.3490956
lcl|NZ_CP086368.1_cds_WP_010929747.1_177	831	15	273.2731863	312.1688864	273.2731863
lcl|NZ_CP086368.1_cds_WP_010930432.1_1907	555	10	272.7808022	311.6064199	272.7808022
lcl|NZ_CP086368.1_cds_WP_023853503.1_2913	333	6	272.7808022	311.6064199	272.7808022
lcl|NZ_CP086368.1_cds_WP_003821370.1_2762	1500	27	272.5080214	311.2948135	272.5080214
lcl|NZ_CP086368.1_cds_WP_003811267.1_1623	834	15	272.2901893	311.0459767	272.2901893
lcl|NZ_CP086368.1_cds_WP_010929807.1_15	1059	19	271.621677	310.2823133	271.621677
lcl|NZ_CP086368.1_cds_WP_003821347.1_2786	1059	19	271.621677	310.2823133	271.621677
lcl|NZ_CP086368.1_cds_WP_003813026.1_3270	1116	20	271.3142388	309.9311166	271.3142388
lcl|NZ_CP086368.1_cds_WP_003814090.1_2848	1005	18	271.1522601	309.7460831	271.1522601
lcl|NZ_CP086368.1_cds_WP_003814636.1_1036	1731	31	271.1261526	309.7162596	271.1261526
lcl|NZ_CP086368.1_cds_WP_003814877.1_3331	1230	22	270.7848451	309.3263729	270.7848451
lcl|NZ_CP086368.1_cds_WP_023995843.1_2196	1287	23	270.5553178	309.0641764	270.5553178
lcl|NZ_CP086368.1_cds_WP_010931537.1_829	3528	63	270.3452593	308.8242197	270.3452593
lcl|NZ_CP086368.1_cds_WP_003814739.1_3590	786	14	269.6573579	308.0384075	269.6573579
lcl|NZ_CP086368.1_cds_WP_003815175.1_3718	621	11	268.1685664	306.3377123	268.1685664
lcl|NZ_CP086368.1_cds_WP_010931671.1_559	1023	18	266.3812526	304.2960054	266.3812526
lcl|NZ_CP086368.1_cds_WP_102938269.1_1297	912	16	265.6023601	303.406251	265.6023601
lcl|NZ_CP086368.1_cds_WP_010930154.1_1385	1881	33	265.6023601	303.406251	265.6023601
lcl|NZ_CP086368.1_cds_WP_250376414.1_1664	855	15	265.6023601	303.406251	265.6023601
lcl|NZ_CP086368.1_cds_WP_010928449.1_1900	627	11	265.6023601	303.406251	265.6023601
lcl|NZ_CP086368.1_cds_WP_003813702.1_2728	285	5	265.6023601	303.406251	265.6023601
lcl|NZ_CP086368.1_cds_WP_003807138.1_411	1257	22	264.9684642	302.682131	264.9684642
lcl|NZ_CP086368.1_cds_WP_003815190.1_128	744	13	264.5313828	302.1828387	264.5313828
lcl|NZ_CP086368.1_cds_WP_010929721.1_257	459	8	263.8663969	301.4232036	263.8663969
lcl|NZ_CP086368.1_cds_WP_003813682.1_2718	1665	29	263.6881088	301.2195392	263.6881088
lcl|NZ_CP086368.1_cds_WP_003814652.1_1043	690	12	263.2927743	300.7679357	263.2927743
lcl|NZ_CP086368.1_cds_WP_010930245.1_1546	1209	21	262.9661083	300.3947745	262.9661083
lcl|NZ_CP086368.1_cds_WP_010931522.1_861	2481	43	262.3907233	299.7374934	262.3907233
lcl|NZ_CP086368.1_cds_WP_010929713.1_240	1620	28	261.6675103	298.9113435	261.6675103
lcl|NZ_CP086368.1_cds_WP_010931645.1_613	405	7	261.6675103	298.9113435	261.6675103
lcl|NZ_CP086368.1_cds_LMF30_RS18340_3608	1621	28	261.5060868	298.7269442	261.5060868
lcl|NZ_CP086368.1_cds_WP_023853184.1_570	753	13	261.3696531	298.5710916	261.3696531
lcl|NZ_CP086368.1_cds_WP_010930791.1_2197	639	11	260.6145223	297.708481	260.6145223
lcl|NZ_CP086368.1_cds_WP_023853484.1_3878	930	16	260.4616692	297.5338719	260.4616692
lcl|NZ_CP086368.1_cds_WP_019247931.1_1861	582	10	260.1260227	297.150452	260.1260227
lcl|NZ_CP086368.1_cds_WP_010931255.1_3393	408	7	259.7434845	296.713466	259.7434845
lcl|NZ_CP086368.1_cds_WP_010929767.1_146	1344	23	259.0808735	295.9565439	259.0808735
lcl|NZ_CP086368.1_cds_WP_010930630.1_2490	1461	25	259.0577434	295.9301216	259.0577434
lcl|NZ_CP086368.1_cds_WP_003820674.1_663	234	4	258.7920431	295.6266035	258.7920431
lcl|NZ_CP086368.1_cds_WP_003813850.1_803	351	6	258.7920431	295.6266035	258.7920431
lcl|NZ_CP086368.1_cds_WP_010930870.1_2663	1872	32	258.7920431	295.6266035	258.7920431
lcl|NZ_CP086368.1_cds_LMF30_RS19855_3910	1290	22	258.1902012	294.9390998	258.1902012
lcl|NZ_CP086368.1_cds_WP_003808606.1_895	822	14	257.8475466	294.5476743	257.8475466
lcl|NZ_CP086368.1_cds_WP_041166334.1_434	945	16	256.327357	292.811112	256.327357
lcl|NZ_CP086368.1_cds_WP_010929586.1_482	2139	36	254.799459	291.0657443	254.799459
lcl|NZ_CP086368.1_cds_WP_010929963.1_3726	951	16	254.7101497	290.9637233	254.7101497
lcl|NZ_CP086368.1_cds_WP_003813645.1_2700	1311	22	254.0544314	290.2146748	254.0544314
lcl|NZ_CP086368.1_cds_WP_003818626.1_1579	477	8	253.9091744	290.0487431	253.9091744
lcl|NZ_CP086368.1_cds_WP_010930519.1_2047	777	13	253.2964592	289.3488185	253.2964592
lcl|NZ_CP086368.1_cds_WP_010930645.1_2463	957	16	253.1132209	289.1394993	253.1132209
lcl|NZ_CP086368.1_cds_WP_010930723.1_2321	3231	54	253.0250895	289.038824	253.0250895
lcl|NZ_CP086368.1_cds_WP_010929500.1_590	1020	17	252.3222421	288.2359384	252.3222421
lcl|NZ_CP086368.1_cds_WP_003811112.1_1917	660	11	252.3222421	288.2359384	252.3222421
lcl|NZ_CP086368.1_cds_WP_003813082.1_3138	1680	28	252.3222421	288.2359384	252.3222421
lcl|NZ_CP086368.1_cds_WP_004566249.1_3475	300	5	252.3222421	288.2359384	252.3222421
lcl|NZ_CP086368.1_cds_WP_010930097.1_1285	1086	18	250.9281965	286.6434747	250.9281965
lcl|NZ_CP086368.1_cds_WP_003817813.1_3664	906	15	250.6512338	286.3270911	250.6512338
lcl|NZ_CP086368.1_cds_WP_010930540.1_2090	1209	20	250.4439127	286.0902614	250.4439127
lcl|NZ_CP086368.1_cds_WP_010930268.1_1585	912	15	249.0022126	284.4433603	249.0022126
lcl|NZ_CP086368.1_cds_WP_003811322.1_1659	426	7	248.7684077	284.1762773	248.7684077
lcl|NZ_CP086368.1_cds_WP_004568266.1_3310	915	15	248.1858119	283.5107591	248.1858119
lcl|NZ_CP086368.1_cds_WP_010931479.1_945	978	16	247.6782744	282.9309825	247.6782744
lcl|NZ_CP086368.1_cds_LMF30_RS09400_1847	428	7	247.6059385	282.8483508	247.6059385
lcl|NZ_CP086368.1_cds_WP_003813703.1_2729	858	14	247.0287684	282.1890306	247.0287684
lcl|NZ_CP086368.1_cds_WP_010931194.1_3283	1410	23	246.9536837	282.1032589	246.9536837
lcl|NZ_CP086368.1_cds_WP_010930422.1_1893	2091	34	246.168041	281.2057936	246.168041
lcl|NZ_CP086368.1_cds_WP_010931295.1_3474	123	2	246.168041	281.2057936	246.168041
lcl|NZ_CP086368.1_cds_WP_003814565.1_3392	987	16	245.4198099	280.3510647	245.4198099
lcl|NZ_CP086368.1_cds_WP_010930831.1_2604	2100	34	245.1130351	280.0006259	245.1130351
lcl|NZ_CP086368.1_cds_WP_003813920.1_1191	309	5	244.9730505	279.8407169	244.9730505
lcl|NZ_CP086368.1_cds_WP_003813916.1_1194	1485	24	244.6761135	279.501516	244.6761135
lcl|NZ_CP086368.1_cds_WP_003816026.1_3918	372	6	244.1828149	278.9380049	244.1828149
lcl|NZ_CP086368.1_cds_WP_010931189.1_3274	1119	18	243.5281693	278.1901818	243.5281693
lcl|NZ_CP086368.1_cds_WP_003811295.1_1634	498	8	243.202161	277.817772	243.202161
lcl|NZ_CP086368.1_cds_LMF30_RS20025_551	3613	58	243.0338783	277.6255371	243.0338783
lcl|NZ_CP086368.1_cds_WP_010930931.1_2777	1059	17	243.0299215	277.6210172	243.0299215
lcl|NZ_CP086368.1_cds_WP_010931268.1_3416	561	9	242.8770244	277.4463578	242.8770244
lcl|NZ_CP086368.1_cds_WP_003814611.1_3422	312	5	242.6175404	277.1499408	242.6175404
lcl|NZ_CP086368.1_cds_WP_010930135.1_1341	1191	19	241.5175113	275.8933416	241.5175113
lcl|NZ_CP086368.1_cds_WP_010930406.1_1870	1191	19	241.5175113	275.8933416	241.5175113
lcl|NZ_CP086368.1_cds_WP_010931082.1_3051	1635	26	240.7478273	275.0141064	240.7478273
lcl|NZ_CP086368.1_cds_WP_010929826.1_43	693	11	240.3068972	274.5104175	240.3068972
lcl|NZ_CP086368.1_cds_WP_010931620.1_658	1323	21	240.3068972	274.5104175	240.3068972
lcl|NZ_CP086368.1_cds_WP_003808570.1_914	252	4	240.3068972	274.5104175	240.3068972
lcl|NZ_CP086368.1_cds_WP_003814205.1_980	882	14	240.3068972	274.5104175	240.3068972
lcl|NZ_CP086368.1_cds_WP_003818702.1_3256	1197	19	240.3068972	274.5104175	240.3068972
lcl|NZ_CP086368.1_cds_LMF30_RS18965_3732	693	11	240.3068972	274.5104175	240.3068972
lcl|NZ_CP086368.1_cds_WP_010930155.1_1388	1137	18	239.6728421	273.7861156	239.6728421
lcl|NZ_CP086368.1_cds_WP_010929773.1_139	885	14	239.4922975	273.5798737	239.4922975
lcl|NZ_CP086368.1_cds_WP_010930929.1_2774	885	14	239.4922975	273.5798737	239.4922975
lcl|NZ_CP086368.1_cds_WP_010929707.1_229	1392	22	239.2710916	273.327183	239.2710916
lcl|NZ_CP086368.1_cds_WP_010930981.1_2877	696	11	239.2710916	273.327183	239.2710916
lcl|NZ_CP086368.1_cds_WP_003811814.1_1756	1521	24	238.8849629	272.8860955	238.8849629
lcl|NZ_CP086368.1_cds_WP_010931520.1_863	444	7	238.6832019	272.6556174	238.6832019
lcl|NZ_CP086368.1_cds_WP_010930414.1_1882	888	14	238.6832019	272.6556174	238.6832019
lcl|NZ_CP086368.1_cds_WP_023852686.1_1312	381	6	238.4147169	272.3489182	238.4147169
lcl|NZ_CP086368.1_cds_WP_010929703.1_221	699	11	238.244177	272.1541049	238.244177
lcl|NZ_CP086368.1_cds_WP_010931561.1_784	1017	16	238.1802875	272.0811218	238.1802875
lcl|NZ_CP086368.1_cds_WP_014486065.1_1403	2289	36	238.1022468	271.9919733	238.1022468
lcl|NZ_CP086368.1_cds_WP_003815930.1_396	318	5	238.039851	271.9206966	238.039851
lcl|NZ_CP086368.1_cds_WP_010930639.1_2473	954	15	238.039851	271.9206966	238.039851
lcl|NZ_CP086368.1_cds_WP_010931313.1_3507	954	15	238.039851	271.9206966	238.039851
lcl|NZ_CP086368.1_cds_WP_003813784.1_2772	891	14	237.8795548	271.737585	237.8795548
lcl|NZ_CP086368.1_cds_WP_010929677.1_316	2865	45	237.7905946	271.6359629	237.7905946
lcl|NZ_CP086368.1_cds_WP_010931094.1_3067	1401	22	237.7340182	271.5713338	237.7340182
lcl|NZ_CP086368.1_cds_WP_023998238.1_3356	510	8	237.4797572	271.2808832	237.4797572
lcl|NZ_CP086368.1_cds_WP_010931237.1_3362	576	9	236.5521019	270.2211923	236.5521019
lcl|NZ_CP086368.1_cds_LMF30_RS05325_1048	1027	16	235.8611026	269.4318412	235.8611026
lcl|NZ_CP086368.1_cds_WP_010930354.1_1771	1092	17	235.6856107	269.231371	235.6856107
lcl|NZ_CP086368.1_cds_WP_003815821.1_252	450	7	235.5007593	269.0202092	235.5007593
lcl|NZ_CP086368.1_cds_WP_010930761.1_2248	837	13	235.1390069	268.6069677	235.1390069
lcl|NZ_CP086368.1_cds_WP_010930254.1_1555	516	8	234.7183647	268.1264543	234.7183647
lcl|NZ_CP086368.1_cds_WP_010928840.1_1928	129	2	234.7183647	268.1264543	234.7183647
lcl|NZ_CP086368.1_cds_WP_003810701.1_2198	1161	18	234.7183647	268.1264543	234.7183647
lcl|NZ_CP086368.1_cds_WP_003814569.1_3396	1227	19	234.4314229	267.7986714	234.4314229
lcl|NZ_CP086368.1_cds_WP_003813863.1_816	840	13	234.2992248	267.6476571	234.2992248
lcl|NZ_CP086368.1_cds_WP_010930287.1_1622	582	9	234.1134205	267.4354068	234.1134205
lcl|NZ_CP086368.1_cds_WP_003813887.1_836	519	8	233.3616111	266.5765904	233.3616111
lcl|NZ_CP086368.1_cds_WP_003808448.1_3528	1104	17	233.1238106	266.3049431	233.1238106
lcl|NZ_CP086368.1_cds_WP_003812452.1_2147	195	3	232.9128388	266.0639431	232.9128388
lcl|NZ_CP086368.1_cds_WP_010930718.1_2329	975	15	232.9128388	266.0639431	232.9128388
lcl|NZ_CP086368.1_cds_WP_010930616.1_2510	975	15	232.9128388	266.0639431	232.9128388
lcl|NZ_CP086368.1_cds_WP_023853444.1_2680	780	12	232.9128388	266.0639431	232.9128388
lcl|NZ_CP086368.1_cds_WP_010927008.1_966	912	14	232.4020651	265.4804696	232.4020651
lcl|NZ_CP086368.1_cds_WP_010929908.1_3811	261	4	232.0204525	265.0445411	232.0204525
lcl|NZ_CP086368.1_cds_WP_003814563.1_3390	720	11	231.2953886	264.2162769	231.2953886
lcl|NZ_CP086368.1_cds_LMF30_RS04855_952	524	8	231.1348782	264.0329207	231.1348782
lcl|NZ_CP086368.1_cds_WP_003812546.1_2100	2301	35	230.2810553	263.0575709	230.2810553
lcl|NZ_CP086368.1_cds_WP_019247426.1_254	855	13	230.188712	262.9520842	230.188712
lcl|NZ_CP086368.1_cds_WP_010931575.1_732	330	5	229.3838564	262.0326713	229.3838564
lcl|NZ_CP086368.1_cds_WP_010929843.1_3909	990	15	229.3838564	262.0326713	229.3838564
lcl|NZ_CP086368.1_cds_WP_003806946.1_731	2445	37	229.1024038	261.7111588	229.1024038
lcl|NZ_CP086368.1_cds_WP_004565905.1_23	1191	18	228.8060633	261.3726394	228.8060633
lcl|NZ_CP086368.1_cds_WP_033446252.1_1510	927	14	228.6415138	261.1846691	228.6415138
lcl|NZ_CP086368.1_cds_WP_010930355.1_1773	795	12	228.518257	261.0438687	228.518257
lcl|NZ_CP086368.1_cds_WP_010930241.1_1539	729	11	228.4398899	260.9543475	228.4398899
lcl|NZ_CP086368.1_cds_WP_003820059.1_2590	663	10	228.3459204	260.8470031	228.3459204
lcl|NZ_CP086368.1_cds_WP_010930708.1_2355	1260	19	228.2915523	260.7848967	228.2915523
lcl|NZ_CP086368.1_cds_WP_014486082.1_2253	465	7	227.9039606	260.3421379	227.9039606
lcl|NZ_CP086368.1_cds_WP_010930096.1_1284	1134	17	226.956514	259.2598388	226.956514
lcl|NZ_CP086368.1_cds_WP_010930790.1_2200	1071	16	226.1711974	258.3627459	226.1711974
lcl|NZ_CP086368.1_cds_WP_003807812.1_696	201	3	225.9602168	258.1217359	225.9602168
lcl|NZ_CP086368.1_cds_WP_003813568.1_2078	201	3	225.9602168	258.1217359	225.9602168
lcl|NZ_CP086368.1_cds_WP_003809257.1_3290	804	12	225.9602168	258.1217359	225.9602168
lcl|NZ_CP086368.1_cds_LMF30_RS14375_2827	2750	41	225.7137147	257.8401485	225.7137147
lcl|NZ_CP086368.1_cds_WP_010930234.1_1522	738	11	225.6540376	257.7719774	225.6540376
lcl|NZ_CP086368.1_cds_WP_003811313.1_1648	336	5	225.2877161	257.3535164	225.2877161
lcl|NZ_CP086368.1_cds_WP_010931389.1_3668	1077	16	224.9111907	256.9233991	224.9111907
lcl|NZ_CP086368.1_cds_WP_010931301.1_3493	1212	18	224.8416018	256.8439055	224.8416018
lcl|NZ_CP086368.1_cds_WP_003815738.1_646	876	13	224.6704895	256.6484383	224.6704895
lcl|NZ_CP086368.1_cds_WP_003815802.1_614	810	12	224.2864374	256.209723	224.2864374
lcl|NZ_CP086368.1_cds_WP_003810720.1_2207	540	8	224.2864374	256.209723	224.2864374
lcl|NZ_CP086368.1_cds_WP_003811396.1_1699	609	9	223.7340077	255.5786646	223.7340077
lcl|NZ_CP086368.1_cds_LMF30_RS07840_1541	339	5	223.2940195	255.0760517	223.2940195
lcl|NZ_CP086368.1_cds_WP_019248493.1_2074	678	10	223.2940195	255.0760517	223.2940195
lcl|NZ_CP086368.1_cds_WP_003813572.1_2076	339	5	223.2940195	255.0760517	223.2940195
lcl|NZ_CP086368.1_cds_WP_003813142.1_2625	882	13	223.1421188	254.9025306	223.1421188
lcl|NZ_CP086368.1_cds_WP_010930212.1_1485	2376	35	223.0120826	254.753986	223.0120826
lcl|NZ_CP086368.1_cds_WP_003812970.1_858	681	10	222.3103454	253.9523686	222.3103454
lcl|NZ_CP086368.1_cds_WP_010929604.1_441	1908	28	222.1705276	253.7926502	222.1705276
lcl|NZ_CP086368.1_cds_WP_010930802.1_2561	546	8	221.8217513	253.3942316	221.8217513
lcl|NZ_CP086368.1_cds_WP_003813303.1_3038	546	8	221.8217513	253.3942316	221.8217513
lcl|NZ_CP086368.1_cds_WP_003813022.1_3269	819	12	221.8217513	253.3942316	221.8217513
lcl|NZ_CP086368.1_cds_WP_003818584.1_1537	342	5	221.3353	252.8385425	221.3353
lcl|NZ_CP086368.1_cds_LMF30_RS11370_2240	821	12	221.2813816	252.7769496	221.2813816
lcl|NZ_CP086368.1_cds_WP_003813819.1_2783	753	11	221.1589373	252.6370775	221.1589373
lcl|NZ_CP086368.1_cds_WP_003814554.1_3157	411	6	221.0121828	252.4694351	221.0121828
lcl|NZ_CP086368.1_cds_WP_010929831.1_50	960	14	220.7819618	252.2064461	220.7819618
lcl|NZ_CP086368.1_cds_WP_010930138.1_1348	549	8	220.6096105	252.0095636	220.6096105
lcl|NZ_CP086368.1_cds_WP_010931086.1_3057	1098	16	220.6096105	252.0095636	220.6096105
lcl|NZ_CP086368.1_cds_WP_010931622.1_651	894	13	220.1469226	251.4810201	220.1469226
lcl|NZ_CP086368.1_cds_LMF30_RS06360_1251	138	2	219.4106453	250.6399464	219.4106453
lcl|NZ_CP086368.1_cds_WP_019247482.1_1381	414	6	219.4106453	250.6399464	219.4106453
lcl|NZ_CP086368.1_cds_WP_003810969.1_2032	345	5	219.4106453	250.6399464	219.4106453
lcl|NZ_CP086368.1_cds_LMF30_RS20065_2094	483	7	219.4106453	250.6399464	219.4106453
lcl|NZ_CP086368.1_cds_WP_010931464.1_969	1590	23	218.9966629	250.1670409	218.9966629
lcl|NZ_CP086368.1_cds_WP_010930288.1_1624	1314	19	218.9097077	250.0677091	218.9097077
lcl|NZ_CP086368.1_cds_WP_003806878.1_513	693	10	218.4608156	249.554925	218.4608156
lcl|NZ_CP086368.1_cds_WP_010930774.1_2228	975	14	217.3853162	248.3263469	217.3853162
lcl|NZ_CP086368.1_cds_WP_003818580.1_1533	906	13	217.2310693	248.1501457	217.2310693
lcl|NZ_CP086368.1_cds_WP_010930578.1_2159	1257	18	216.7923798	247.6490163	216.7923798
lcl|NZ_CP086368.1_cds_WP_010931525.1_855	978	14	216.7184901	247.5646097	216.7184901
lcl|NZ_CP086368.1_cds_WP_003813924.1_1189	489	7	216.7184901	247.5646097	216.7184901
lcl|NZ_CP086368.1_cds_WP_010930810.1_2575	1188	17	216.6403088	247.4753007	216.6403088
lcl|NZ_CP086368.1_cds_WP_003815889.1_344	630	9	216.2762075	247.0593758	216.2762075
lcl|NZ_CP086368.1_cds_WP_003807183.1_3450	912	13	215.8019175	246.5175789	215.8019175
lcl|NZ_CP086368.1_cds_WP_010930296.1_1644	702	10	215.6600359	246.3555029	215.6600359
lcl|NZ_CP086368.1_cds_LMF30_RS19750_3888	916	13	214.8595511	245.4410829	214.8595511
lcl|NZ_CP086368.1_cds_WP_010930036.1_1187	2328	33	214.6039688	245.1491229	214.6039688
lcl|NZ_CP086368.1_cds_WP_003806947.1_730	636	9	214.2358659	244.728627	214.2358659
lcl|NZ_CP086368.1_cds_WP_010929625.1_404	1062	15	213.8324085	244.2677444	213.8324085
lcl|NZ_CP086368.1_cds_WP_003820487.1_1804	1062	15	213.8324085	244.2677444	213.8324085
lcl|NZ_CP086368.1_cds_WP_003814065.1_2835	354	5	213.8324085	244.2677444	213.8324085
lcl|NZ_CP086368.1_cds_WP_010931326.1_3527	1275	18	213.7317815	244.1527949	213.7317815
lcl|NZ_CP086368.1_cds_WP_010930451.1_1941	1488	21	213.659963	244.0707543	213.659963
lcl|NZ_CP086368.1_cds_WP_023853354.1_873	213	3	213.2300637	243.5796663	213.2300637
lcl|NZ_CP086368.1_cds_WP_010930160.1_1394	1422	20	212.9301621	243.2370788	212.9301621
lcl|NZ_CP086368.1_cds_WP_003811759.1_1782	927	13	212.3099771	242.5286213	212.3099771
lcl|NZ_CP086368.1_cds_WP_003813698.1_2726	357	5	212.0354975	242.2150743	212.0354975
lcl|NZ_CP086368.1_cds_LMF30_RS07540_1481	1644	23	211.8033419	241.9498753	211.8033419
lcl|NZ_CP086368.1_cds_WP_003819105.1_269	1860	26	211.6251062	241.7462709	211.6251062
lcl|NZ_CP086368.1_cds_WP_003820119.1_2489	645	9	211.2465282	241.3138089	211.2465282
lcl|NZ_CP086368.1_cds_WP_003810494.1_1565	717	10	211.1483197	241.2016221	211.1483197
lcl|NZ_CP086368.1_cds_WP_010929779.1_130	789	11	211.0680352	241.1099105	211.0680352
lcl|NZ_CP086368.1_cds_WP_010930857.1_2646	933	13	210.9446397	240.9689517	210.9446397
lcl|NZ_CP086368.1_cds_WP_004567741.1_3341	1365	19	210.7306637	240.72452	210.7306637
lcl|NZ_CP086368.1_cds_WP_010931493.1_917	2520	35	210.268535	240.1966153	210.268535
lcl|NZ_CP086368.1_cds_WP_010930027.1_1163	648	9	210.268535	240.1966153	210.268535
lcl|NZ_CP086368.1_cds_WP_023852951.1_1515	432	6	210.268535	240.1966153	210.268535
lcl|NZ_CP086368.1_cds_WP_010930794.1_2191	2883	40	210.0497332	239.9466709	210.0497332
lcl|NZ_CP086368.1_cds_WP_010931662.1_579	1227	17	209.754431	239.6093376	209.754431
lcl|NZ_CP086368.1_cds_WP_010931167.1_3219	1011	14	209.6445928	239.4838657	209.6445928
lcl|NZ_CP086368.1_cds_WP_010929780.1_125	939	13	209.5967506	239.429214	209.5967506
lcl|NZ_CP086368.1_cds_WP_003814917.1_3354	1446	20	209.3960515	239.1999489	209.3960515
lcl|NZ_CP086368.1_cds_WP_003814953.1_3374	435	6	208.8184072	238.540087	208.8184072
lcl|NZ_CP086368.1_cds_WP_003806879.1_512	798	11	208.6875686	238.3906258	208.6875686
lcl|NZ_CP086368.1_cds_WP_003813726.1_2741	654	9	208.3394659	237.9929767	208.3394659
lcl|NZ_CP086368.1_cds_WP_010930116.1_1313	873	12	208.1008182	237.7203616	208.1008182
lcl|NZ_CP086368.1_cds_LMF30_RS02410_476	219	3	207.3881442	236.9062507	207.3881442
lcl|NZ_CP086368.1_cds_WP_003814443.1_1064	219	3	207.3881442	236.9062507	207.3881442
lcl|NZ_CP086368.1_cds_WP_010931259.1_3402	1533	21	207.3881442	236.9062507	207.3881442
lcl|NZ_CP086368.1_cds_WP_003815895.1_341	1608	22	207.1301987	236.6115912	207.1301987
lcl|NZ_CP086368.1_cds_WP_004567450.1_1809	1098	15	206.8215099	236.2589659	206.8215099
lcl|NZ_CP086368.1_cds_WP_023995307.1_3413	366	5	206.8215099	236.2589659	206.8215099
lcl|NZ_CP086368.1_cds_WP_010929782.1_99	660	9	206.4454708	235.8294042	206.4454708
lcl|NZ_CP086368.1_cds_WP_229203103.1_2295	807	11	206.360198	235.7319942	206.360198
lcl|NZ_CP086368.1_cds_WP_003810552.1_1592	735	10	205.9773405	235.2946436	205.9773405
lcl|NZ_CP086368.1_cds_WP_010930523.1_2052	588	8	205.9773405	235.2946436	205.9773405
lcl|NZ_CP086368.1_cds_WP_003820957.1_3601	1764	24	205.9773405	235.2946436	205.9773405
lcl|NZ_CP086368.1_cds_WP_010930887.1_2690	1104	15	205.6974799	234.9749498	205.6974799
lcl|NZ_CP086368.1_cds_WP_015039953.1_1955	1992	27	205.2018234	234.4087451	205.2018234
lcl|NZ_CP086368.1_cds_WP_003815296.1_3698	591	8	204.9317702	234.1002545	204.9317702
lcl|NZ_CP086368.1_cds_WP_003815754.1_639	813	11	204.8372445	233.9922747	204.8372445
lcl|NZ_CP086368.1_cds_WP_010929839.1_2	1110	15	204.5856017	233.7048149	204.5856017
lcl|NZ_CP086368.1_cds_LMF30_RS03180_624	814	11	204.5856017	233.7048149	204.5856017
lcl|NZ_CP086368.1_cds_LMF30_RS03505_689	222	3	204.5856017	233.7048149	204.5856017
lcl|NZ_CP086368.1_cds_WP_010931256.1_3399	1407	19	204.4401961	233.5387134	204.4401961
lcl|NZ_CP086368.1_cds_WP_003815027.1_577	963	13	204.3731556	233.4621308	204.3731556
lcl|NZ_CP086368.1_cds_WP_010925691.1_740	1038	14	204.1914098	233.2545166	204.1914098
lcl|NZ_CP086368.1_cds_WP_010930041.1_1198	519	7	204.1914098	233.2545166	204.1914098
lcl|NZ_CP086368.1_cds_WP_010930180.1_1430	372	5	203.4856791	232.4483374	203.4856791
lcl|NZ_CP086368.1_cds_WP_010926969.1_1165	672	9	202.7589445	231.6181648	202.7589445
lcl|NZ_CP086368.1_cds_WP_010930100.1_1288	672	9	202.7589445	231.6181648	202.7589445
lcl|NZ_CP086368.1_cds_WP_023853656.1_3284	12654	169	202.1927876	230.9714253	202.1927876
lcl|NZ_CP086368.1_cds_WP_003815740.1_645	225	3	201.8577936	230.5887507	201.8577936
lcl|NZ_CP086368.1_cds_WP_010931515.1_871	975	13	201.8577936	230.5887507	201.8577936
lcl|NZ_CP086368.1_cds_WP_019247811.1_2080	2550	34	201.8577936	230.5887507	201.8577936
lcl|NZ_CP086368.1_cds_WP_003812788.1_2907	900	12	201.8577936	230.5887507	201.8577936
lcl|NZ_CP086368.1_cds_WP_003815381.1_3644	375	5	201.8577936	230.5887507	201.8577936
lcl|NZ_CP086368.1_cds_WP_010929957.1_3739	1275	17	201.8577936	230.5887507	201.8577936
lcl|NZ_CP086368.1_cds_WP_015041211.1_1380	1428	19	201.4337226	230.1043206	201.4337226
lcl|NZ_CP086368.1_cds_WP_010929702.1_220	1356	18	200.9646176	229.5684465	200.9646176
lcl|NZ_CP086368.1_cds_WP_003815727.1_652	603	8	200.853526	229.441543	200.853526
lcl|NZ_CP086368.1_cds_WP_010931117.1_3110	1206	16	200.853526	229.441543	200.853526
lcl|NZ_CP086368.1_cds_WP_010929664.1_336	528	7	200.7108744	229.2785874	200.7108744
lcl|NZ_CP086368.1_cds_WP_019247498.1_1904	1512	20	200.2557477	228.7586813	200.2557477
lcl|NZ_CP086368.1_cds_WP_010929084.1_2842	1134	15	200.2557477	228.7586813	200.2557477
lcl|NZ_CP086368.1_cds_WP_010930725.1_2317	1059	14	200.1422883	228.629073	200.1422883
lcl|NZ_CP086368.1_cds_WP_003816977.1_2252	681	9	200.0793109	228.5571318	200.0793109
lcl|NZ_CP086368.1_cds_WP_010930877.1_2674	3492	46	199.4299508	227.8153465	199.4299508
lcl|NZ_CP086368.1_cds_WP_019247724.1_2932	228	3	199.20177	227.5546882	199.20177
lcl|NZ_CP086368.1_cds_WP_023853666.1_2649	1521	20	199.0708024	227.4050796	199.0708024
lcl|NZ_CP086368.1_cds_WP_010930793.1_2195	1296	17	198.5869498	226.8523589	198.5869498
lcl|NZ_CP086368.1_cds_WP_010929770.1_143	1455	19	197.6957773	225.8343435	197.6957773
lcl|NZ_CP086368.1_cds_WP_003807199.1_3442	843	11	197.5476628	225.6651475	197.5476628
lcl|NZ_CP086368.1_cds_WP_010931257.1_3400	1074	14	197.347005	225.4359295	197.347005
lcl|NZ_CP086368.1_cds_WP_010930806.1_2569	1458	19	197.2889958	225.3696638	197.2889958
lcl|NZ_CP086368.1_cds_WP_010930124.1_1326	615	8	196.9344328	224.9646349	196.9344328
lcl|NZ_CP086368.1_cds_WP_019248041.1_1903	1002	13	196.4185118	224.3752814	196.4185118
lcl|NZ_CP086368.1_cds_WP_003813607.1_1480	309	4	195.9784404	223.8725735	195.9784404
lcl|NZ_CP086368.1_cds_WP_003809025.1_3218	927	12	195.9784404	223.8725735	195.9784404
lcl|NZ_CP086368.1_cds_WP_010929971.1_3709	309	4	195.9784404	223.8725735	195.9784404
lcl|NZ_CP086368.1_cds_WP_010930427.1_1899	852	11	195.4608917	223.2813607	195.4608917
lcl|NZ_CP086368.1_cds_WP_010929605.1_440	621	8	195.0316847	222.7910635	195.0316847
lcl|NZ_CP086368.1_cds_WP_010930167.1_1408	777	10	194.8434302	222.5760142	194.8434302
lcl|NZ_CP086368.1_cds_WP_019247344.1_2493	777	10	194.8434302	222.5760142	194.8434302
lcl|NZ_CP086368.1_cds_WP_010930809.1_2574	2022	26	194.669979	222.3778753	194.669979
lcl|NZ_CP086368.1_cds_WP_010929712.1_239	546	7	194.0940323	221.7199526	194.0940323
lcl|NZ_CP086368.1_cds_WP_020699655.1_259	1170	15	194.0940323	221.7199526	194.0940323
lcl|NZ_CP086368.1_cds_WP_003807124.1_419	156	2	194.0940323	221.7199526	194.0940323
lcl|NZ_CP086368.1_cds_WP_010930284.1_1616	702	9	194.0940323	221.7199526	194.0940323
lcl|NZ_CP086368.1_cds_WP_019247478.1_2060	780	10	194.0940323	221.7199526	194.0940323
lcl|NZ_CP086368.1_cds_WP_010931100.1_3077	705	9	193.2681003	220.7764635	193.2681003
lcl|NZ_CP086368.1_cds_WP_010930568.1_2138	2037	26	193.236474	220.7403357	193.236474
lcl|NZ_CP086368.1_cds_WP_003811733.1_2549	627	8	193.1653528	220.6590916	193.1653528
lcl|NZ_CP086368.1_cds_WP_004567739.1_3340	1098	14	193.0334092	220.5083682	193.0334092
lcl|NZ_CP086368.1_cds_WP_003820400.1_3107	315	4	192.2455178	219.608334	192.2455178
lcl|NZ_CP086368.1_cds_WP_010931663.1_578	867	11	192.0792154	219.4183614	192.0792154
lcl|NZ_CP086368.1_cds_WP_010930945.1_2814	1341	17	191.9229582	219.2398637	191.9229582
lcl|NZ_CP086368.1_cds_WP_010930472.1_3526	1026	13	191.8239267	219.1267368	191.8239267
lcl|NZ_CP086368.1_cds_WP_004568579.1_1557	948	12	191.6371459	218.9133709	191.6371459
lcl|NZ_CP086368.1_cds_WP_010930754.1_2263	396	5	191.1532137	218.3605594	191.1532137
lcl|NZ_CP086368.1_cds_WP_010930713.1_2337	1188	15	191.1532137	218.3605594	191.1532137
lcl|NZ_CP086368.1_cds_WP_003815155.1_373	1509	19	190.6211769	217.7527964	190.6211769
lcl|NZ_CP086368.1_cds_WP_023853144.1_3258	477	6	190.4318808	217.5365573	190.4318808
lcl|NZ_CP086368.1_cds_WP_010930596.1_2550	1035	13	190.1558926	217.2212869	190.1558926
lcl|NZ_CP086368.1_cds_WP_010930391.1_1842	957	12	189.8349157	216.8546245	189.8349157
lcl|NZ_CP086368.1_cds_WP_010931413.1_1054	798	10	189.7159715	216.7187507	189.7159715
lcl|NZ_CP086368.1_cds_WP_003816758.1_2933	639	8	189.5378344	216.5152589	189.5378344
lcl|NZ_CP086368.1_cds_WP_010930253.1_1554	801	10	189.0054248	215.90707	189.0054248
lcl|NZ_CP086368.1_cds_WP_023853376.1_398	1683	21	188.9043523	215.7916116	188.9043523
lcl|NZ_CP086368.1_cds_WP_003807159.1_3466	561	7	188.9043523	215.7916116	188.9043523
lcl|NZ_CP086368.1_cds_WP_003813612.1_1478	963	12	188.6521436	215.5035054	188.6521436
lcl|NZ_CP086368.1_cds_WP_010930214.1_1488	963	12	188.6521436	215.5035054	188.6521436
lcl|NZ_CP086368.1_cds_WP_010931540.1_823	402	5	188.3001806	215.1014466	188.3001806
lcl|NZ_CP086368.1_cds_WP_003818636.1_1591	402	5	188.3001806	215.1014466	188.3001806
lcl|NZ_CP086368.1_cds_WP_010931109.1_3095	804	10	188.3001806	215.1014466	188.3001806
lcl|NZ_CP086368.1_cds_LMF30_RS05545_1092	965	12	188.2611547	215.056866	188.2611547
lcl|NZ_CP086368.1_cds_LMF30_RS13900_2733	805	10	188.0662674	214.8342398	188.0662674
lcl|NZ_CP086368.1_cds_WP_023853315.1_3326	564	7	187.899542	214.6437839	187.899542
lcl|NZ_CP086368.1_cds_WP_010931383.1_3653	1773	22	187.8541227	214.5919	187.8541227
lcl|NZ_CP086368.1_cds_WP_010931574.1_734	1290	16	187.7746918	214.5011635	187.7746918
lcl|NZ_CP086368.1_cds_WP_019247881.1_2072	2016	25	187.7397634	214.4612637	187.7397634
lcl|NZ_CP086368.1_cds_WP_003813314.1_1315	726	9	187.6777007	214.3903674	187.6777007
lcl|NZ_CP086368.1_cds_WP_003807115.1_422	1053	13	186.9053645	213.5081025	186.9053645
lcl|NZ_CP086368.1_cds_WP_003808604.1_896	567	7	186.9053645	213.5081025	186.9053645
lcl|NZ_CP086368.1_cds_WP_003813921.1_1190	648	8	186.9053645	213.5081025	186.9053645
lcl|NZ_CP086368.1_cds_WP_224019461.1_3221	891	11	186.9053645	213.5081025	186.9053645
lcl|NZ_CP086368.1_cds_WP_010931196.1_3286	1461	18	186.5215752	213.0696875	186.5215752
lcl|NZ_CP086368.1_cds_WP_019247320.1_569	651	8	186.0440494	212.5241942	186.0440494
lcl|NZ_CP086368.1_cds_WP_010930141.1_1355	651	8	186.0440494	212.5241942	186.0440494
lcl|NZ_CP086368.1_cds_WP_010930544.1_2095	1302	16	186.0440494	212.5241942	186.0440494
lcl|NZ_CP086368.1_cds_WP_003821312.1_828	1059	13	185.8464106	212.2984249	185.8464106
lcl|NZ_CP086368.1_cds_WP_003813149.1_2629	489	6	185.7587058	212.1982369	185.7587058
lcl|NZ_CP086368.1_cds_WP_003813074.1_3134	1305	16	185.616362	212.0356329	185.616362
lcl|NZ_CP086368.1_cds_WP_010930070.1_1244	735	9	185.3796064	211.7651792	185.3796064
lcl|NZ_CP086368.1_cds_WP_010930696.1_2380	735	9	185.3796064	211.7651792	185.3796064
lcl|NZ_CP086368.1_cds_WP_010931013.1_2939	1062	13	185.3214207	211.6987118	185.3214207
lcl|NZ_CP086368.1_cds_WP_003818581.1_1534	327	4	185.1906364	211.5493126	185.1906364
lcl|NZ_CP086368.1_cds_WP_003817911.1_3799	654	8	185.1906364	211.5493126	185.1906364
lcl|NZ_CP086368.1_cds_WP_010929838.1_3	2454	30	185.0774392	211.4200037	185.0774392
lcl|NZ_CP086368.1_cds_WP_010930448.1_1935	1803	22	184.7284301	211.0213193	184.7284301
lcl|NZ_CP086368.1_cds_WP_003815955.1_22	246	3	184.6260308	210.9043452	184.6260308
lcl|NZ_CP086368.1_cds_WP_003812875.1_3108	246	3	184.6260308	210.9043452	184.6260308
lcl|NZ_CP086368.1_cds_WP_003812707.1_1425	987	12	184.0648574	210.2632985	184.0648574
lcl|NZ_CP086368.1_cds_WP_010930935.1_2785	987	12	184.0648574	210.2632985	184.0648574
lcl|NZ_CP086368.1_cds_WP_010931051.1_2996	741	9	183.878557	210.0504814	183.878557
lcl|NZ_CP086368.1_cds_WP_003813915.1_1195	330	4	183.5070851	209.626137	183.5070851
lcl|NZ_CP086368.1_cds_WP_003814020.1_2806	660	8	183.5070851	209.626137	183.5070851
lcl|NZ_CP086368.1_cds_WP_019248127.1_3459	165	2	183.5070851	209.626137	183.5070851
lcl|NZ_CP086368.1_cds_WP_010931466.1_964	1074	13	183.2507903	209.3333631	183.2507903
lcl|NZ_CP086368.1_cds_WP_003813654.1_2705	414	5	182.8422044	208.866622	182.8422044
lcl|NZ_CP086368.1_cds_LMF30_RS12770_2513	912	11	182.6016225	208.5917975	182.6016225
lcl|NZ_CP086368.1_cds_WP_010930863.1_2652	912	11	182.6016225	208.5917975	182.6016225
lcl|NZ_CP086368.1_cds_WP_010931219.1_3325	1161	14	182.5587281	208.5427978	182.5587281
lcl|NZ_CP086368.1_cds_WP_019248843.1_2361	249	3	182.4016208	208.363329	182.4016208
lcl|NZ_CP086368.1_cds_WP_010931265.1_3410	1080	13	182.2327304	208.1704	182.2327304
lcl|NZ_CP086368.1_cds_WP_010931481.1_940	582	7	182.0882159	208.0053164	182.0882159
lcl|NZ_CP086368.1_cds_LMF30_RS18925_3724	749	9	181.914567	207.8069516	181.914567
lcl|NZ_CP086368.1_cds_WP_003811310.1_1645	501	6	181.3093955	207.1156444	181.3093955
lcl|NZ_CP086368.1_cds_WP_003818523.1_2341	1002	12	181.3093955	207.1156444	181.3093955
lcl|NZ_CP086368.1_cds_WP_003810623.1_2160	1338	16	181.0383799	206.8060545	181.0383799
lcl|NZ_CP086368.1_cds_WP_003813226.1_2671	753	9	180.9482214	206.7030634	180.9482214
lcl|NZ_CP086368.1_cds_WP_003809479.1_1356	336	4	180.2301729	205.8828131	180.2301729
lcl|NZ_CP086368.1_cds_WP_010931277.1_3443	336	4	180.2301729	205.8828131	180.2301729
lcl|NZ_CP086368.1_cds_WP_003807743.1_3891	336	4	180.2301729	205.8828131	180.2301729
lcl|NZ_CP086368.1_cds_WP_003814032.1_2816	2361	28	179.5431456	205.0979994	179.5431456
lcl|NZ_CP086368.1_cds_WP_010931226.1_3343	675	8	179.4291499	204.9677784	179.4291499
lcl|NZ_CP086368.1_cds_WP_003810693.1_2194	507	6	179.1637222	204.6645717	179.1637222
lcl|NZ_CP086368.1_cds_WP_010930898.1_2713	423	5	178.9519447	204.4226514	178.9519447
lcl|NZ_CP086368.1_cds_WP_010931458.1_983	1101	13	178.7569017	204.1998474	178.7569017
lcl|NZ_CP086368.1_cds_WP_010930015.1_1132	1017	12	178.6352156	204.0608414	178.6352156
lcl|NZ_CP086368.1_cds_WP_010930844.1_2631	1191	14	177.9602715	203.2898306	177.9602715
lcl|NZ_CP086368.1_cds_WP_010930120.1_1321	936	11	177.9195297	203.2432899	177.9195297
lcl|NZ_CP086368.1_cds_WP_003809411.1_1384	936	11	177.9195297	203.2432899	177.9195297
lcl|NZ_CP086368.1_cds_WP_003817656.1_787	681	8	177.8482763	203.1618949	177.8482763
lcl|NZ_CP086368.1_cds_WP_010931560.1_788	852	10	177.6917198	202.9830552	177.6917198
lcl|NZ_CP086368.1_cds_WP_010930151.1_1379	1023	12	177.5875017	202.8640036	177.5875017
lcl|NZ_CP086368.1_cds_WP_010930133.1_1339	1194	14	177.5131351	202.7790521	177.5131351
lcl|NZ_CP086368.1_cds_WP_010931609.1_675	768	9	177.4140764	202.6658942	177.4140764
lcl|NZ_CP086368.1_cds_WP_010929771.1_142	1539	18	177.06824	202.270834	177.06824
lcl|NZ_CP086368.1_cds_WP_010929757.1_164	171	2	177.06824	202.270834	177.06824
lcl|NZ_CP086368.1_cds_WP_010929663.1_340	684	8	177.06824	202.270834	177.06824
lcl|NZ_CP086368.1_cds_WP_003812453.1_2146	342	4	177.06824	202.270834	177.06824
lcl|NZ_CP086368.1_cds_WP_003818533.1_2330	513	6	177.06824	202.270834	177.06824
lcl|NZ_CP086368.1_cds_WP_010930629.1_2491	684	8	177.06824	202.270834	177.06824
lcl|NZ_CP086368.1_cds_WP_010931140.1_3160	1197	14	177.06824	202.270834	177.06824
lcl|NZ_CP086368.1_cds_LMF30_RS18335_3607	428	5	176.8613846	202.0345363	176.8613846
lcl|NZ_CP086368.1_cds_WP_010930874.1_2670	1113	13	176.8296036	201.9982318	176.8296036
lcl|NZ_CP086368.1_cds_WP_003821345.1_2789	600	7	176.6255694	201.7651569	176.6255694
lcl|NZ_CP086368.1_cds_WP_010931297.1_3479	429	5	176.4491203	201.5635933	176.4491203
lcl|NZ_CP086368.1_cds_WP_003818080.1_656	1374	16	176.2950163	201.3875552	176.2950163
lcl|NZ_CP086368.1_cds_WP_003813089.1_3141	1374	16	176.2950163	201.3875552	176.2950163
lcl|NZ_CP086368.1_cds_WP_003811768.1_1776	774	9	176.0387735	201.0948408	176.0387735
lcl|NZ_CP086368.1_cds_WP_010931184.1_3267	1377	16	175.9109313	200.9488024	175.9109313
lcl|NZ_CP086368.1_cds_LMF30_RS03665_721	689	8	175.7832746	200.802976	175.7832746
lcl|NZ_CP086368.1_cds_WP_010931092.1_3065	432	5	175.2237792	200.1638461	175.2237792
lcl|NZ_CP086368.1_cds_WP_003815876.1_585	1383	16	175.1477602	200.0770071	175.1477602
lcl|NZ_CP086368.1_cds_WP_010930669.1_2421	1470	17	175.0807394	200.0004471	175.0807394
lcl|NZ_CP086368.1_cds_WP_010931164.1_3214	693	8	174.7686525	199.64394	174.7686525
lcl|NZ_CP086368.1_cds_WP_004568488.1_2062	780	9	174.6846291	199.5479574	174.6846291
lcl|NZ_CP086368.1_cds_WP_010930542.1_2092	2862	33	174.5625574	199.4085108	174.5625574
lcl|NZ_CP086368.1_cds_LMF30_RS01635_325	521	6	174.3493419	199.1649478	174.3493419
lcl|NZ_CP086368.1_cds_WP_003815049.1_566	348	4	174.0153393	198.7834058	174.0153393
lcl|NZ_CP086368.1_cds_WP_003813683.1_2719	522	6	174.0153393	198.7834058	174.0153393
lcl|NZ_CP086368.1_cds_WP_010926400.1_2101	2613	30	173.8155514	198.5551815	173.8155514
lcl|NZ_CP086368.1_cds_WP_010931587.1_706	2178	25	173.7756488	198.5095995	173.7756488
lcl|NZ_CP086368.1_cds_WP_023995091.1_2573	2442	28	173.5877832	198.2949945	173.5877832
lcl|NZ_CP086368.1_cds_WP_010929946.1_3751	1833	21	173.445731	198.1327236	173.445731
lcl|NZ_CP086368.1_cds_WP_010930543.1_2093	966	11	172.3940784	196.9313865	172.3940784
lcl|NZ_CP086368.1_cds_WP_010926428.1_1024	264	3	172.0378923	196.5245035	172.0378923
lcl|NZ_CP086368.1_cds_WP_229203107.1_3257	969	11	171.8603506	196.3216918	171.8603506
lcl|NZ_CP086368.1_cds_WP_004566334.1_2086	441	5	171.6477837	196.0788697	171.6477837
lcl|NZ_CP086368.1_cds_WP_323755096.1_2514	354	4	171.0659268	195.4141955	171.0659268
lcl|NZ_CP086368.1_cds_WP_010931144.1_3169	798	9	170.7443743	195.0468756	170.7443743
lcl|NZ_CP086368.1_cds_WP_003808577.1_912	621	7	170.6527241	194.9421806	170.6527241
lcl|NZ_CP086368.1_cds_WP_010930571.1_2145	1863	21	170.6527241	194.9421806	170.6527241
lcl|NZ_CP086368.1_cds_WP_003818936.1_3515	711	8	170.3441297	194.5896631	170.3441297
lcl|NZ_CP086368.1_cds_WP_003813109.1_3150	267	3	170.1048823	194.316363	170.1048823
lcl|NZ_CP086368.1_cds_WP_010930492.1_2004	624	7	169.8322783	194.0049585	169.8322783
lcl|NZ_CP086368.1_cds_WP_010930279.1_1607	1962	22	169.7580833	193.9202032	169.7580833
lcl|NZ_CP086368.1_cds_WP_010929945.1_3752	981	11	169.7580833	193.9202032	169.7580833
lcl|NZ_CP086368.1_cds_WP_010930395.1_1849	1161	13	169.518819	193.6468837	169.518819
lcl|NZ_CP086368.1_cds_WP_010931626.1_643	1608	18	169.4701626	193.5913019	169.4701626
lcl|NZ_CP086368.1_cds_WP_010930190.1_1443	1521	17	169.210182	193.2943177	169.210182
lcl|NZ_CP086368.1_cds_WP_010930807.1_2572	1164	13	169.0819148	193.1477938	169.0819148
lcl|NZ_CP086368.1_cds_WP_010929689.1_297	720	8	168.214828	192.1572923	168.214828
lcl|NZ_CP086368.1_cds_WP_003821513.1_1294	990	11	168.214828	192.1572923	168.214828
lcl|NZ_CP086368.1_cds_WP_003814419.1_1052	1443	16	167.8651091	191.7577969	167.8651091
lcl|NZ_CP086368.1_cds_WP_010929759.1_158	723	8	167.5168412	191.3599591	167.5168412
lcl|NZ_CP086368.1_cds_WP_003819714.1_3294	453	5	167.1008226	190.8847274	167.1008226
lcl|NZ_CP086368.1_cds_WP_010929739.1_190	1179	13	166.9307454	190.6904427	166.9307454
lcl|NZ_CP086368.1_cds_WP_010929681.1_288	1002	11	166.2002792	189.8560073	166.2002792
lcl|NZ_CP086368.1_cds_WP_010930530.1_2068	729	8	166.1381018	189.78498	166.1381018
lcl|NZ_CP086368.1_cds_WP_010931690.1_519	1005	11	165.704159	189.289273	165.704159
lcl|NZ_CP086368.1_cds_WP_010929589.1_472	549	6	165.4572079	189.0071727	165.4572079
lcl|NZ_CP086368.1_cds_WP_010931563.1_781	1191	13	165.2488235	188.7691284	165.2488235
lcl|NZ_CP086368.1_cds_WP_010930957.1_2841	2751	30	165.0963416	188.5949433	165.0963416
lcl|NZ_CP086368.1_cds_WP_010930157.1_1391	642	7	165.0706256	188.5655672	165.0706256
lcl|NZ_CP086368.1_cds_WP_010931474.1_953	1743	19	165.0300378	188.5192024	165.0300378
lcl|NZ_CP086368.1_cds_WP_010929571.1_510	918	10	164.9164981	188.3895022	164.9164981
lcl|NZ_CP086368.1_cds_WP_010930413.1_1880	1194	13	164.8336255	188.2948341	164.8336255
lcl|NZ_CP086368.1_cds_WP_003820761.1_3411	1194	13	164.8336255	188.2948341	164.8336255
lcl|NZ_CP086368.1_cds_WP_003814730.1_86	735	8	164.7818724	188.2357149	164.7818724
lcl|NZ_CP086368.1_cds_LMF30_RS10695_2106	1195	13	164.6956894	188.1372652	164.6956894
lcl|NZ_CP086368.1_cds_WP_010930294.1_1640	828	9	164.5579839	187.9799598	164.5579839
lcl|NZ_CP086368.1_cds_WP_023852802.1_1642	276	3	164.5579839	187.9799598	164.5579839
lcl|NZ_CP086368.1_cds_WP_023853313.1_3342	552	6	164.5579839	187.9799598	164.5579839
lcl|NZ_CP086368.1_cds_WP_010930830.1_2603	369	4	164.1120274	187.470529	164.1120274
lcl|NZ_CP086368.1_cds_WP_003809010.1_3227	462	5	163.8456117	187.1661938	163.8456117
lcl|NZ_CP086368.1_cds_WP_010930595.1_2551	1017	11	163.7489476	187.0557712	163.7489476
lcl|NZ_CP086368.1_cds_WP_003809217.1_3311	555	6	163.6684813	186.9638519	163.6684813
lcl|NZ_CP086368.1_cds_WP_003815064.1_558	741	8	163.4476062	186.7115391	163.4476062
lcl|NZ_CP086368.1_cds_WP_010929965.1_3722	927	10	163.315367	186.5604779	163.315367
lcl|NZ_CP086368.1_cds_LMF30_RS11300_2226	1487	16	162.8980177	186.0837262	162.8980177
lcl|NZ_CP086368.1_cds_WP_010929717.1_247	279	3	162.7885433	185.9586699	162.7885433
lcl|NZ_CP086368.1_cds_WP_003809532.1_1872	1023	11	162.7885433	185.9586699	162.7885433
lcl|NZ_CP086368.1_cds_WP_010930049.1_1209	2709	29	162.0674423	185.1349328	162.0674423
lcl|NZ_CP086368.1_cds_WP_003807624.1_3735	561	6	161.9180163	184.9642386	161.9180163
lcl|NZ_CP086368.1_cds_WP_010930879.1_2677	1404	15	161.745027	184.7666272	161.745027
lcl|NZ_CP086368.1_cds_WP_010929606.1_437	843	9	161.6299059	184.6351207	161.6299059
lcl|NZ_CP086368.1_cds_WP_010931059.1_3007	375	4	161.4862349	184.4710006	161.4862349
lcl|NZ_CP086368.1_cds_WP_010930050.1_1210	657	7	161.3018899	184.2604172	161.3018899
lcl|NZ_CP086368.1_cds_WP_003812526.1_2109	282	3	161.0567502	183.9803862	161.0567502
lcl|NZ_CP086368.1_cds_WP_003813010.1_3264	282	3	161.0567502	183.9803862	161.0567502
lcl|NZ_CP086368.1_cds_LMF30_RS04640_910	1599	17	160.9560268	183.8653266	160.9560268
lcl|NZ_CP086368.1_cds_WP_010929666.1_333	2079	22	160.2045981	183.006945	160.2045981
lcl|NZ_CP086368.1_cds_WP_003820470.1_2882	945	10	160.2045981	183.006945	160.2045981
lcl|NZ_CP086368.1_cds_WP_010930623.1_2499	759	8	159.5713784	182.2835974	159.5713784
lcl|NZ_CP086368.1_cds_LMF30_RS16025_3155	951	10	159.1938436	181.8523271	159.1938436
lcl|NZ_CP086368.1_cds_WP_010931400.1_3689	951	10	159.1938436	181.8523271	159.1938436
lcl|NZ_CP086368.1_cds_WP_023853248.1_2773	762	8	158.9431446	181.5659455	158.9431446
lcl|NZ_CP086368.1_cds_WP_010930665.1_2425	954	10	158.693234	181.2804644	158.693234
lcl|NZ_CP086368.1_cds_WP_010931414.1_1053	1146	12	158.5270631	181.0906419	158.5270631
lcl|NZ_CP086368.1_cds_WP_010930871.1_2665	765	8	158.3198382	180.8539221	158.3198382
lcl|NZ_CP086368.1_cds_WP_004568496.1_2033	1629	17	157.9918274	180.4792248	157.9918274
lcl|NZ_CP086368.1_cds_WP_003814152.1_936	384	4	157.7014013	180.1474615	157.7014013
lcl|NZ_CP086368.1_cds_WP_003811277.1_1617	768	8	157.7014013	180.1474615	157.7014013
lcl|NZ_CP086368.1_cds_WP_010930705.1_2362	963	10	157.2101197	179.5862545	157.2101197
lcl|NZ_CP086368.1_cds_WP_010930216.1_1490	1638	17	157.1237405	179.4875807	157.1237405
lcl|NZ_CP086368.1_cds_WP_010926777.1_1568	579	6	156.8842956	179.214055	156.8842956
lcl|NZ_CP086368.1_cds_WP_010931619.1_659	1062	11	156.8104329	179.1296792	156.8104329
lcl|NZ_CP086368.1_cds_WP_010930134.1_1340	774	8	156.4789098	178.7509696	156.4789098
lcl|NZ_CP086368.1_cds_WP_003818609.1_1560	387	4	156.4789098	178.7509696	156.4789098
lcl|NZ_CP086368.1_cds_WP_010930071.1_1245	2613	27	156.4339962	178.6996633	156.4339962
lcl|NZ_CP086368.1_cds_LMF30_RS15220_2993	1065	11	156.3687134	178.6250886	156.3687134
lcl|NZ_CP086368.1_cds_WP_010930944.1_2813	1356	14	156.3058137	178.5532362	156.3058137
lcl|NZ_CP086368.1_cds_WP_003807804.1_439	582	6	156.0756136	178.2902712	156.0756136
lcl|NZ_CP086368.1_cds_WP_003815367.1_3654	777	8	155.8747441	178.0608114	155.8747441
lcl|NZ_CP086368.1_cds_WP_003810308.1_2339	1263	13	155.828463	178.007943	155.828463
lcl|NZ_CP086368.1_cds_WP_010931027.1_2954	972	10	155.7544704	177.9234188	155.7544704
lcl|NZ_CP086368.1_cds_WP_010931328.1_3531	972	10	155.7544704	177.9234188	155.7544704
lcl|NZ_CP086368.1_cds_WP_003814641.1_1038	681	7	155.6172418	177.7666581	155.6172418
lcl|NZ_CP086368.1_cds_WP_010930258.1_1570	1362	14	155.6172418	177.7666581	155.6172418
lcl|NZ_CP086368.1_cds_WP_019247642.1_1528	195	2	155.2752259	177.3759621	155.2752259
lcl|NZ_CP086368.1_cds_WP_003820593.1_3348	390	4	155.2752259	177.3759621	155.2752259
lcl|NZ_CP086368.1_cds_WP_019248926.1_950	1074	11	155.058361	177.1282303	155.058361
lcl|NZ_CP086368.1_cds_WP_003812032.1_2287	783	8	154.6803016	176.6963607	154.6803016
lcl|NZ_CP086368.1_cds_WP_010931673.1_550	1077	11	154.6264436	176.6348369	154.6264436
lcl|NZ_CP086368.1_cds_WP_003813006.1_3262	1077	11	154.6264436	176.6348369	154.6264436
lcl|NZ_CP086368.1_cds_WP_023852693.1_1311	1275	13	154.3618422	176.3325741	154.3618422
lcl|NZ_CP086368.1_cds_WP_010931282.1_3452	981	10	154.3255303	176.2910938	154.3255303
lcl|NZ_CP086368.1_cds_WP_010931420.1_1034	687	7	154.2581392	176.2141108	154.2581392
lcl|NZ_CP086368.1_cds_WP_010929073.1_2818	687	7	154.2581392	176.2141108	154.2581392
lcl|NZ_CP086368.1_cds_WP_004566317.1_1276	393	4	154.0899188	176.0219471	154.0899188
lcl|NZ_CP086368.1_cds_WP_003820749.1_3419	789	8	153.5040256	175.3526622	153.5040256
lcl|NZ_CP086368.1_cds_WP_010930782.1_2215	1086	11	153.345009	175.1710123	153.345009
lcl|NZ_CP086368.1_cds_WP_033446211.1_127	594	6	152.9225709	174.6884475	152.9225709
lcl|NZ_CP086368.1_cds_WP_010930864.1_2653	594	6	152.9225709	174.6884475	152.9225709
lcl|NZ_CP086368.1_cds_WP_224019346.1_1070	1587	16	152.6334924	174.3582236	152.6334924
lcl|NZ_CP086368.1_cds_WP_010931171.1_3224	1092	11	152.502454	174.2085342	152.502454
lcl|NZ_CP086368.1_cds_WP_003811301.1_1638	894	9	152.409408	174.1022447	152.409408
lcl|NZ_CP086368.1_cds_WP_010931269.1_3418	1689	17	152.3793291	174.0678847	152.3793291
lcl|NZ_CP086368.1_cds_WP_010931206.1_3304	498	5	152.0013506	173.6361075	152.0013506
lcl|NZ_CP086368.1_cds_WP_010929960.1_3733	996	10	152.0013506	173.6361075	152.0013506
lcl|NZ_CP086368.1_cds_WP_010931535.1_831	897	9	151.8996775	173.5199629	151.8996775
lcl|NZ_CP086368.1_cds_WP_003813501.1_1263	897	9	151.8996775	173.5199629	151.8996775
lcl|NZ_CP086368.1_cds_WP_003821320.1_815	999	10	151.5448901	173.1146777	151.5448901
lcl|NZ_CP086368.1_cds_WP_010930813.1_2579	1803	18	151.1414428	172.6538067	151.1414428
lcl|NZ_CP086368.1_cds_LMF30_RS13815_2716	501	5	151.0911629	172.5963703	151.0911629
lcl|NZ_CP086368.1_cds_WP_010930933.1_2780	501	5	151.0911629	172.5963703	151.0911629
lcl|NZ_CP086368.1_cds_WP_010931177.1_3233	903	9	150.8903773	172.3670064	150.8903773
lcl|NZ_CP086368.1_cds_WP_010930876.1_2673	1104	11	150.8448186	172.3149632	150.8448186
lcl|NZ_CP086368.1_cds_WP_010930789.1_2202	1107	11	150.4360251	171.847985	150.4360251
lcl|NZ_CP086368.1_cds_WP_010931377.1_3642	705	7	150.3196336	171.7150271	150.3196336
lcl|NZ_CP086368.1_cds_WP_003818535.1_2326	807	8	150.080144	171.4414504	150.080144
lcl|NZ_CP086368.1_cds_WP_003815905.1_378	303	3	149.8944012	171.2292703	149.8944012
lcl|NZ_CP086368.1_cds_WP_010931467.1_963	1821	18	149.6474582	170.9471793	149.6474582
lcl|NZ_CP086368.1_cds_WP_003815777.1_627	507	5	149.3031018	170.5538097	149.3031018
lcl|NZ_CP086368.1_cds_WP_010930178.1_1426	1014	10	149.3031018	170.5538097	149.3031018
lcl|NZ_CP086368.1_cds_WP_003807313.1_3869	1320	13	149.0995067	170.3212363	149.0995067
lcl|NZ_CP086368.1_cds_WP_010931098.1_3073	2337	23	148.9964459	170.2035066	148.9964459
lcl|NZ_CP086368.1_cds_WP_010930835.1_2614	1323	13	148.7614125	169.9350204	148.7614125
lcl|NZ_CP086368.1_cds_WP_010930913.1_2744	1629	16	148.6981905	169.8627998	148.6981905
lcl|NZ_CP086368.1_cds_WP_010931608.1_676	714	7	148.4248483	169.550552	148.4248483
lcl|NZ_CP086368.1_cds_WP_010931570.1_741	1938	19	148.4248483	169.550552	148.4248483
lcl|NZ_CP086368.1_cds_WP_003809276.1_3079	408	4	148.4248483	169.550552	148.4248483
lcl|NZ_CP086368.1_cds_WP_003821325.1_807	1227	12	148.0619513	169.136003	148.0619513
lcl|NZ_CP086368.1_cds_WP_003814570.1_3397	822	8	147.3414552	168.3129567	147.3414552
lcl|NZ_CP086368.1_cds_WP_023999677.1_1118	723	7	146.577236	167.4399642	146.577236
lcl|NZ_CP086368.1_cds_WP_010930758.1_2254	930	9	146.5096889	167.3628029	146.5096889
lcl|NZ_CP086368.1_cds_LMF30_RS01245_248	828	8	146.2737635	167.0932976	146.2737635
lcl|NZ_CP086368.1_cds_WP_019247690.1_2807	207	2	146.2737635	167.0932976	146.2737635
lcl|NZ_CP086368.1_cds_WP_003820436.1_2909	414	4	146.2737635	167.0932976	146.2737635
lcl|NZ_CP086368.1_cds_WP_003815780.1_625	624	6	145.5705243	166.2899645	145.5705243
lcl|NZ_CP086368.1_cds_WP_010929649.1_361	729	7	145.370839	166.0618575	145.370839
lcl|NZ_CP086368.1_cds_WP_010930859.1_2648	1356	13	145.1411127	165.7994336	145.1411127
lcl|NZ_CP086368.1_cds_WP_003814287.1_3618	627	6	144.8740146	165.4943187	144.8740146
lcl|NZ_CP086368.1_cds_WP_003806949.1_728	1155	11	144.1841383	164.7062505	144.1841383
lcl|NZ_CP086368.1_cds_WP_010930452.1_1942	945	9	144.1841383	164.7062505	144.1841383
lcl|NZ_CP086368.1_cds_LMF30_RS16825_3315	527	5	143.6369499	164.0811794	143.6369499
lcl|NZ_CP086368.1_cds_WP_010930140.1_1354	1476	14	143.5980239	164.0367129	143.5980239
lcl|NZ_CP086368.1_cds_WP_010931061.1_3010	633	6	143.5008012	163.9256522	143.5008012
lcl|NZ_CP086368.1_cds_WP_161633098.1_3596	1266	12	143.5008012	163.9256522	143.5008012
lcl|NZ_CP086368.1_cds_WP_003814571.1_3398	951	9	143.2744592	163.6670944	143.2744592
lcl|NZ_CP086368.1_cds_LMF30_RS18220_3584	318	3	142.8239106	163.152418	142.8239106
lcl|NZ_CP086368.1_cds_WP_010931693.1_516	1167	11	142.7015251	163.012613	142.7015251
lcl|NZ_CP086368.1_cds_WP_003814332.1_226	639	6	142.1533758	162.3864442	142.1533758
lcl|NZ_CP086368.1_cds_WP_003813267.1_2692	426	4	142.1533758	162.3864442	142.1533758
lcl|NZ_CP086368.1_cds_WP_003814061.1_2833	426	4	142.1533758	162.3864442	142.1533758
lcl|NZ_CP086368.1_cds_WP_010929813.1_26	963	9	141.4891077	161.627629	141.4891077
lcl|NZ_CP086368.1_cds_WP_003815878.1_584	1605	15	141.4891077	161.627629	141.4891077
lcl|NZ_CP086368.1_cds_WP_003809933.1_2571	429	4	141.1592963	161.2508746	141.1592963
lcl|NZ_CP086368.1_cds_WP_003810007.1_2488	966	9	141.0497005	161.1256799	141.0497005
lcl|NZ_CP086368.1_cds_WP_010930356.1_1774	1182	11	140.890592	160.943925	140.890592
lcl|NZ_CP086368.1_cds_WP_003821527.1_1302	1827	17	140.8695604	160.9198999	140.8695604
lcl|NZ_CP086368.1_cds_WP_003807430.1_3809	753	7	140.7375055	160.7690493	140.7375055
lcl|NZ_CP086368.1_cds_WP_010930381.1_1826	1077	10	140.5694942	160.5771245	140.5694942
lcl|NZ_CP086368.1_cds_LMF30_RS19580_3854	754	7	140.550851	160.5558278	140.550851
lcl|NZ_CP086368.1_cds_WP_003814694.1_77	756	7	140.1790234	160.1310769	140.1790234
lcl|NZ_CP086368.1_cds_WP_023853419.1_427	1188	11	140.1790234	160.1310769	140.1790234
lcl|NZ_CP086368.1_cds_WP_003814404.1_481	540	5	140.1790234	160.1310769	140.1790234
lcl|NZ_CP086368.1_cds_WP_010931205.1_3303	756	7	140.1790234	160.1310769	140.1790234
lcl|NZ_CP086368.1_cds_WP_033446322.1_331	1086	10	139.4045536	159.2463748	139.4045536
lcl|NZ_CP086368.1_cds_WP_010930956.1_2839	543	5	139.4045536	159.2463748	139.4045536
lcl|NZ_CP086368.1_cds_WP_003812014.1_3074	435	4	139.2122715	159.0267246	139.2122715
lcl|NZ_CP086368.1_cds_WP_010930069.1_1241	981	9	138.8929773	158.6619844	138.8929773
lcl|NZ_CP086368.1_cds_WP_003813206.1_2661	546	5	138.6385945	158.3713947	138.6385945
lcl|NZ_CP086368.1_cds_WP_010931562.1_782	765	7	138.5298584	158.2471819	138.5298584
lcl|NZ_CP086368.1_cds_WP_019247377.1_994	1095	10	138.2587628	157.9375005	138.2587628
lcl|NZ_CP086368.1_cds_WP_010930238.1_1530	219	2	138.2587628	157.9375005	138.2587628
lcl|NZ_CP086368.1_cds_WP_010930764.1_2243	876	8	138.2587628	157.9375005	138.2587628
lcl|NZ_CP086368.1_cds_WP_010931095.1_3068	876	8	138.2587628	157.9375005	138.2587628
lcl|NZ_CP086368.1_cds_WP_003808444.1_3530	438	4	138.2587628	157.9375005	138.2587628
lcl|NZ_CP086368.1_cds_WP_010931136.1_3148	1863	17	138.1474433	157.8103366	138.1474433
lcl|NZ_CP086368.1_cds_WP_003817147.1_1330	1755	16	138.022423	157.6675219	138.022423
lcl|NZ_CP086368.1_cds_WP_010925694.1_726	2859	26	137.6784532	157.2745939	137.6784532
lcl|NZ_CP086368.1_cds_WP_010930549.1_2107	330	3	137.6303138	157.2196028	137.6303138
lcl|NZ_CP086368.1_cds_WP_003815066.1_557	1101	10	137.505309	157.0768057	137.505309
lcl|NZ_CP086368.1_cds_WP_003811135.1_1924	771	7	137.451805	157.0156863	137.451805
lcl|NZ_CP086368.1_cds_WP_010929608.1_433	1875	17	137.2632997	156.8003505	137.2632997
lcl|NZ_CP086368.1_cds_WP_010931091.1_3064	885	8	136.8527415	156.3313564	136.8527415
lcl|NZ_CP086368.1_cds_WP_010931646.1_609	444	4	136.3904011	155.80321	136.3904011
lcl|NZ_CP086368.1_cds_WP_010931547.1_813	888	8	136.3904011	155.80321	136.3904011
lcl|NZ_CP086368.1_cds_WP_010930064.1_1232	222	2	136.3904011	155.80321	136.3904011
lcl|NZ_CP086368.1_cds_WP_003814066.1_2837	888	8	136.3904011	155.80321	136.3904011
lcl|NZ_CP086368.1_cds_WP_003813070.1_3132	222	2	136.3904011	155.80321	136.3904011
lcl|NZ_CP086368.1_cds_WP_010929235.1_3417	333	3	136.3904011	155.80321	136.3904011
lcl|NZ_CP086368.1_cds_WP_003807035.1_3708	666	6	136.3904011	155.80321	136.3904011
lcl|NZ_CP086368.1_cds_WP_010930924.1_2761	1113	10	136.022772	155.3832552	136.022772
lcl|NZ_CP086368.1_cds_WP_010930454.1_1947	1671	15	135.900669	155.2437729	135.900669
lcl|NZ_CP086368.1_cds_WP_010931111.1_3101	669	6	135.778785	155.1045408	135.778785
lcl|NZ_CP086368.1_cds_WP_010931327.1_3529	669	6	135.778785	155.1045408	135.778785
lcl|NZ_CP086368.1_cds_WP_010930286.1_1620	1116	10	135.6571194	154.9655583	135.6571194
lcl|NZ_CP086368.1_cds_WP_010931112.1_3102	1674	15	135.6571194	154.9655583	135.6571194
lcl|NZ_CP086368.1_cds_WP_004568003.1_2411	1677	15	135.4144412	154.688339	135.4144412
lcl|NZ_CP086368.1_cds_WP_010931421.1_1032	672	6	135.1726297	154.4121099	135.1726297
lcl|NZ_CP086368.1_cds_WP_010930193.1_1448	1233	11	135.0630006	154.286877	135.0630006
lcl|NZ_CP086368.1_cds_WP_003820494.1_1810	561	5	134.9316802	154.1368655	134.9316802
lcl|NZ_CP086368.1_cds_WP_010931637.1_628	786	7	134.828679	154.0192037	134.828679
lcl|NZ_CP086368.1_cds_WP_019247360.1_3786	786	7	134.828679	154.0192037	134.828679
lcl|NZ_CP086368.1_cds_WP_003814952.1_3373	450	4	134.5718624	153.7258338	134.5718624
lcl|NZ_CP086368.1_cds_WP_010929683.1_290	1914	17	134.4663986	153.605359	134.4663986
lcl|NZ_CP086368.1_cds_WP_010931049.1_2994	789	7	134.3160224	153.4335794	134.3160224
lcl|NZ_CP086368.1_cds_WP_003818337.1_704	1128	10	134.2139585	153.3169885	134.2139585
lcl|NZ_CP086368.1_cds_WP_003806939.1_739	1017	9	133.9764117	153.045631	133.9764117
lcl|NZ_CP086368.1_cds_WP_010930169.1_1410	1017	9	133.9764117	153.045631	133.9764117
lcl|NZ_CP086368.1_cds_WP_010930805.1_2568	2712	24	133.9764117	153.045631	133.9764117
lcl|NZ_CP086368.1_cds_WP_010930247.1_1548	453	4	133.680658	152.7077819	133.680658
lcl|NZ_CP086368.1_cds_WP_003814620.1_3429	906	8	133.680658	152.7077819	133.680658
lcl|NZ_CP086368.1_cds_WP_010929962.1_3730	2382	21	133.4702036	152.467373	133.4702036
lcl|NZ_CP086368.1_cds_WP_010930315.1_1692	681	6	133.3862073	152.3714212	133.3862073
lcl|NZ_CP086368.1_cds_WP_010931025.1_2952	681	6	133.3862073	152.3714212	133.3862073
lcl|NZ_CP086368.1_cds_WP_010926359.1_2922	1023	9	133.1906263	152.1480027	133.1906263
lcl|NZ_CP086368.1_cds_WP_003813895.1_1205	684	6	132.80118	151.7031255	132.80118
lcl|NZ_CP086368.1_cds_WP_003814955.1_3376	1371	12	132.5105866	151.3711712	132.5105866
lcl|NZ_CP086368.1_cds_WP_003813017.1_3266	459	4	131.9331985	150.7116018	131.9331985
lcl|NZ_CP086368.1_cds_WP_014486098.1_3255	804	7	131.8101264	150.5710126	131.8101264
lcl|NZ_CP086368.1_cds_WP_003813585.1_1492	576	5	131.4178344	150.1228846	131.4178344
lcl|NZ_CP086368.1_cds_WP_003815816.1_255	1383	12	131.3608202	150.0577554	131.3608202
lcl|NZ_CP086368.1_cds_WP_010931319.1_3518	1383	12	131.3608202	150.0577554	131.3608202
lcl|NZ_CP086368.1_cds_WP_004567834.1_241	1155	10	131.0764894	149.732955	131.0764894
lcl|NZ_CP086368.1_cds_WP_010929652.1_357	462	4	131.0764894	149.732955	131.0764894
lcl|NZ_CP086368.1_cds_WP_003811748.1_1787	1155	10	131.0764894	149.732955	131.0764894
lcl|NZ_CP086368.1_cds_WP_010931281.1_3451	693	6	131.0764894	149.732955	131.0764894
lcl|NZ_CP086368.1_cds_LMF30_RS00150_30	925	8	130.9347851	149.5710816	130.9347851
lcl|NZ_CP086368.1_cds_WP_010930171.1_1412	2082	18	130.8876184	149.5172015	130.8876184
lcl|NZ_CP086368.1_cds_WP_003815933.1_397	348	3	130.5115045	149.0875543	130.5115045
lcl|NZ_CP086368.1_cds_WP_003815805.1_612	348	3	130.5115045	149.0875543	130.5115045
lcl|NZ_CP086368.1_cds_WP_003814052.1_2828	696	6	130.5115045	149.0875543	130.5115045
lcl|NZ_CP086368.1_cds_WP_019247146.1_371	3963	34	129.885787	148.3727768	129.885787
lcl|NZ_CP086368.1_cds_WP_010929692.1_300	933	8	129.8120859	148.2885857	129.8120859
lcl|NZ_CP086368.1_cds_WP_010930118.1_1316	1050	9	129.7657245	148.2356255	129.7657245
lcl|NZ_CP086368.1_cds_WP_010930148.1_1375	1050	9	129.7657245	148.2356255	129.7657245
lcl|NZ_CP086368.1_cds_WP_010930233.1_1521	936	8	129.3960216	147.8133017	129.3960216
lcl|NZ_CP086368.1_cds_WP_010930934.1_2784	936	8	129.3960216	147.8133017	129.3960216
lcl|NZ_CP086368.1_cds_WP_010931131.1_3133	1407	12	129.1201239	147.4981348	129.1201239
lcl|NZ_CP086368.1_cds_WP_010931658.1_586	1410	12	128.8454002	147.184309	128.8454002
lcl|NZ_CP086368.1_cds_WP_003819753.1_3071	591	5	128.0823564	146.3126591	128.0823564
lcl|NZ_CP086368.1_cds_WP_010929818.1_33	1065	9	127.9380382	146.1477998	127.9380382
lcl|NZ_CP086368.1_cds_WP_010930674.1_2414	2250	19	127.8432693	146.0395421	127.8432693
lcl|NZ_CP086368.1_cds_WP_010930538.1_2088	474	4	127.7580972	145.9422473	127.7580972
lcl|NZ_CP086368.1_cds_WP_010930594.1_2185	474	4	127.7580972	145.9422473	127.7580972
lcl|NZ_CP086368.1_cds_WP_010930246.1_1547	831	7	127.527487	145.6788136	127.527487
lcl|NZ_CP086368.1_cds_WP_010931628.1_641	834	7	127.068755	145.1547891	127.068755
lcl|NZ_CP086368.1_cds_WP_003815898.1_339	477	4	126.9545872	145.0243715	126.9545872
lcl|NZ_CP086368.1_cds_WP_010929627.1_401	1194	10	126.7950965	144.8421801	126.7950965
lcl|NZ_CP086368.1_cds_WP_010931308.1_3500	597	5	126.7950965	144.8421801	126.7950965
lcl|NZ_CP086368.1_cds_WP_010930274.1_1598	837	7	126.6133114	144.6345211	126.6133114
lcl|NZ_CP086368.1_cds_WP_023852792.1_1679	837	7	126.6133114	144.6345211	126.6133114
lcl|NZ_CP086368.1_cds_LMF30_RS16630_3276	1435	12	126.6007068	144.6201224	126.6007068
lcl|NZ_CP086368.1_cds_WP_023853237.1_358	1200	10	126.161121	144.1179692	126.161121
lcl|NZ_CP086368.1_cds_WP_010930528.1_2063	600	5	126.161121	144.1179692	126.161121
lcl|NZ_CP086368.1_cds_WP_010930907.1_2732	1800	15	126.161121	144.1179692	126.161121
lcl|NZ_CP086368.1_cds_WP_010931381.1_3650	963	8	125.7680957	143.6690036	125.7680957
lcl|NZ_CP086368.1_cds_WP_003808462.1_3519	1566	13	125.6777451	143.5657931	125.6777451
lcl|NZ_CP086368.1_cds_WP_023852711.1_1061	603	5	125.5334538	143.4009644	125.5334538
lcl|NZ_CP086368.1_cds_WP_003810741.1_1992	603	5	125.5334538	143.4009644	125.5334538
lcl|NZ_CP086368.1_cds_WP_010931087.1_3058	1206	10	125.5334538	143.4009644	125.5334538
lcl|NZ_CP086368.1_cds_WP_010929811.1_24	966	8	125.3775116	143.2228265	125.3775116
lcl|NZ_CP086368.1_cds_WP_029443792.1_3814	966	8	125.3775116	143.2228265	125.3775116
lcl|NZ_CP086368.1_cds_WP_010929833.1_9	846	7	125.2663613	143.0958559	125.2663613
lcl|NZ_CP086368.1_cds_WP_010930289.1_1627	1089	9	125.1184671	142.9269116	125.1184671
lcl|NZ_CP086368.1_cds_WP_003814544.1_3167	1089	9	125.1184671	142.9269116	125.1184671
lcl|NZ_CP086368.1_cds_WP_010930013.1_1126	1695	14	125.0446509	142.8425889	125.0446509
lcl|NZ_CP086368.1_cds_LMF30_RS16885_3327	970	8	124.8604909	142.6322169	124.8604909
lcl|NZ_CP086368.1_cds_WP_010930513.1_2039	849	7	124.823724	142.5902169	124.823724
lcl|NZ_CP086368.1_cds_WP_010930352.1_1768	1335	11	124.7435803	142.4986662	124.7435803
lcl|NZ_CP086368.1_cds_WP_010931487.1_928	972	8	124.6035763	142.338735	124.6035763
lcl|NZ_CP086368.1_cds_WP_010931444.1_1002	243	2	124.6035763	142.338735	124.6035763
lcl|NZ_CP086368.1_cds_WP_010926414.1_3897	243	2	124.6035763	142.338735	124.6035763
lcl|NZ_CP086368.1_cds_WP_003811948.1_1328	852	7	124.3842038	142.0881387	124.3842038
lcl|NZ_CP086368.1_cds_WP_003815172.1_3716	609	5	124.296671	141.988147	124.296671
lcl|NZ_CP086368.1_cds_WP_003814461.1_1074	1098	9	124.0929059	141.7553795	124.0929059
lcl|NZ_CP086368.1_cds_WP_003815201.1_137	1953	16	124.0293663	141.6827961	124.0293663
lcl|NZ_CP086368.1_cds_WP_010930104.1_1292	1221	10	123.9912737	141.6392818	123.9912737
lcl|NZ_CP086368.1_cds_WP_003815102.1_785	489	4	123.8391372	141.4654912	123.8391372
lcl|NZ_CP086368.1_cds_WP_003811815.1_1755	489	4	123.8391372	141.4654912	123.8391372
lcl|NZ_CP086368.1_cds_WP_010929947.1_3750	489	4	123.8391372	141.4654912	123.8391372
lcl|NZ_CP086368.1_cds_WP_010929883.1_3844	612	5	123.6873736	141.2921267	123.6873736
lcl|NZ_CP086368.1_cds_WP_010931085.1_3056	1107	9	123.0840205	140.6028968	123.0840205
lcl|NZ_CP086368.1_cds_WP_010931089.1_3060	492	4	123.0840205	140.6028968	123.0840205
lcl|NZ_CP086368.1_cds_WP_003809253.1_3292	369	3	123.0840205	140.6028968	123.0840205
lcl|NZ_CP086368.1_cds_WP_010929972.1_3706	861	7	123.0840205	140.6028968	123.0840205
lcl|NZ_CP086368.1_cds_WP_010930691.1_2386	1113	9	122.4204948	139.8449297	122.4204948
lcl|NZ_CP086368.1_cds_WP_010931064.1_3014	621	5	121.8948029	139.2444147	121.8948029
lcl|NZ_CP086368.1_cds_WP_010931155.1_3194	621	5	121.8948029	139.2444147	121.8948029
lcl|NZ_CP086368.1_cds_WP_010930172.1_1413	1494	12	121.6010805	138.908886	121.6010805
lcl|NZ_CP086368.1_cds_WP_010929590.1_468	1248	10	121.3087702	138.5749704	121.3087702
lcl|NZ_CP086368.1_cds_WP_003818524.1_2338	375	3	121.1146762	138.3532504	121.1146762
lcl|NZ_CP086368.1_cds_WP_023995440.1_3436	2127	17	121.0007931	138.2231581	121.0007931
lcl|NZ_CP086368.1_cds_WP_003817864.1_172	501	4	120.8729303	138.0770962	120.8729303
lcl|NZ_CP086368.1_cds_WP_010930615.1_2511	501	4	120.8729303	138.0770962	120.8729303
lcl|NZ_CP086368.1_cds_LMF30_RS02375_469	1003	8	120.7524189	137.9394321	120.7524189
lcl|NZ_CP086368.1_cds_WP_010929705.1_225	1890	15	120.1534486	137.2552088	120.1534486
lcl|NZ_CP086368.1_cds_WP_010929661.1_342	630	5	120.1534486	137.2552088	120.1534486
lcl|NZ_CP086368.1_cds_WP_023852866.1_722	504	4	120.1534486	137.2552088	120.1534486
lcl|NZ_CP086368.1_cds_WP_162096758.1_1418	252	2	120.1534486	137.2552088	120.1534486
lcl|NZ_CP086368.1_cds_WP_010930272.1_1596	630	5	120.1534486	137.2552088	120.1534486
lcl|NZ_CP086368.1_cds_WP_003819740.1_3061	252	2	120.1534486	137.2552088	120.1534486
lcl|NZ_CP086368.1_cds_WP_003815198.1_136	1137	9	119.836421	136.8930578	119.836421
lcl|NZ_CP086368.1_cds_WP_033446272.1_3277	1011	8	119.7969102	136.8479233	119.7969102
lcl|NZ_CP086368.1_cds_WP_010930277.1_1601	1392	11	119.6355458	136.6635915	119.6355458
lcl|NZ_CP086368.1_cds_WP_003814462.1_1075	1266	10	119.584001	136.6047101	119.584001
lcl|NZ_CP086368.1_cds_WP_010930748.1_2272	1014	8	119.4424814	136.4430478	119.4424814
lcl|NZ_CP086368.1_cds_WP_023853488.1_541	762	6	119.2073585	136.1744591	119.2073585
lcl|NZ_CP086368.1_cds_WP_010931503.1_898	1017	8	119.0901437	136.0405609	119.0901437
lcl|NZ_CP086368.1_cds_WP_010929728.1_279	891	7	118.9397774	135.8687925	118.9397774
lcl|NZ_CP086368.1_cds_WP_003816525.1_2065	1401	11	118.8670091	135.7856669	118.8670091
lcl|NZ_CP086368.1_cds_WP_010929961.1_3731	510	4	118.7398786	135.6404416	118.7398786
lcl|NZ_CP086368.1_cds_WP_003820136.1_2474	639	5	118.4611465	135.3220368	118.4611465
lcl|NZ_CP086368.1_cds_WP_010930620.1_2504	513	4	118.0454934	134.8472226	118.0454934
lcl|NZ_CP086368.1_cds_WP_010930164.1_1401	1155	9	117.9688404	134.7596595	117.9688404
lcl|NZ_CP086368.1_cds_WP_010929011.1_808	642	5	117.9075897	134.6896908	117.9075897
lcl|NZ_CP086368.1_cds_WP_010930137.1_1344	642	5	117.9075897	134.6896908	117.9075897
lcl|NZ_CP086368.1_cds_WP_023995706.1_648	771	6	117.8158329	134.584874	117.8158329
lcl|NZ_CP086368.1_cds_WP_023853525.1_1399	1545	12	117.5870643	134.3235441	117.5870643
lcl|NZ_CP086368.1_cds_WP_003819086.1_305	645	5	117.3591824	134.0632272	117.3591824
lcl|NZ_CP086368.1_cds_WP_010930265.1_1581	645	5	117.3591824	134.0632272	117.3591824
lcl|NZ_CP086368.1_cds_WP_003809593.1_1798	645	5	117.3591824	134.0632272	117.3591824
lcl|NZ_CP086368.1_cds_WP_010929583.1_486	1422	11	117.1115891	133.7803934	117.1115891
lcl|NZ_CP086368.1_cds_WP_003821528.1_1304	1035	8	117.0190108	133.6746381	117.0190108
lcl|NZ_CP086368.1_cds_WP_003811015.1_2058	648	5	116.8158528	133.4425641	116.8158528
lcl|NZ_CP086368.1_cds_WP_010931527.1_846	909	7	116.5845343	133.1783214	116.5845343
lcl|NZ_CP086368.1_cds_WP_010931068.1_3021	1299	10	116.5460702	133.1343826	116.5460702
lcl|NZ_CP086368.1_cds_WP_023852670.1_148	780	6	116.4564194	133.0319716	116.4564194
lcl|NZ_CP086368.1_cds_LMF30_RS17185_3387	781	6	116.3073075	132.8616361	116.3073075
lcl|NZ_CP086368.1_cds_WP_003819076.1_960	651	5	116.2775309	132.8276214	116.2775309
lcl|NZ_CP086368.1_cds_WP_010929609.1_429	1173	9	116.1585769	132.6917364	116.1585769
lcl|NZ_CP086368.1_cds_WP_010929726.1_275	261	2	116.0102262	132.5222705	116.0102262
lcl|NZ_CP086368.1_cds_WP_003814011.1_2796	783	6	116.0102262	132.5222705	116.0102262
lcl|NZ_CP086368.1_cds_WP_010931123.1_3117	1044	8	116.0102262	132.5222705	116.0102262
lcl|NZ_CP086368.1_cds_WP_010931067.1_3019	4047	31	115.9672276	132.4731518	115.9672276
lcl|NZ_CP086368.1_cds_WP_010930902.1_2720	915	7	115.8200455	132.3050209	115.8200455
lcl|NZ_CP086368.1_cds_WP_003814984.1_199	654	5	115.7441477	132.2183204	115.7441477
lcl|NZ_CP086368.1_cds_WP_003814547.1_3166	2226	17	115.6193562	132.0757669	115.6193562
lcl|NZ_CP086368.1_cds_WP_003814742.1_3592	393	3	115.5674391	132.0164603	115.5674391
lcl|NZ_CP086368.1_cds_WP_010930985.1_2881	789	6	115.1280192	131.5144966	115.1280192
lcl|NZ_CP086368.1_cds_LMF30_RS17105_3371	922	7	114.9407176	131.3005359	114.9407176
lcl|NZ_CP086368.1_cds_WP_010931110.1_3100	3822	29	114.8719783	131.2220128	114.8719783
lcl|NZ_CP086368.1_cds_WP_010929797.1_63	660	5	114.6919282	131.0163356	114.6919282
lcl|NZ_CP086368.1_cds_WP_003809486.1_1359	264	2	114.6919282	131.0163356	114.6919282
lcl|NZ_CP086368.1_cds_WP_010930291.1_1635	528	4	114.6919282	131.0163356	114.6919282
lcl|NZ_CP086368.1_cds_WP_010930408.1_1875	792	6	114.6919282	131.0163356	114.6919282
lcl|NZ_CP086368.1_cds_WP_010930781.1_2217	924	7	114.6919282	131.0163356	114.6919282
lcl|NZ_CP086368.1_cds_WP_003810254.1_2353	660	5	114.6919282	131.0163356	114.6919282
lcl|NZ_CP086368.1_cds_WP_003810249.1_2356	396	3	114.6919282	131.0163356	114.6919282
lcl|NZ_CP086368.1_cds_WP_003812797.1_2911	132	1	114.6919282	131.0163356	114.6919282
lcl|NZ_CP086368.1_cds_WP_003820402.1_3103	1320	10	114.6919282	131.0163356	114.6919282
lcl|NZ_CP086368.1_cds_WP_010929907.1_3813	1056	8	114.6919282	131.0163356	114.6919282
lcl|NZ_CP086368.1_cds_WP_003811148.1_1930	927	7	114.3207569	130.5923346	114.3207569
lcl|NZ_CP086368.1_cds_WP_010931330.1_3533	1458	11	114.219945	130.4771738	114.219945
lcl|NZ_CP086368.1_cds_WP_003816523.1_2066	399	3	113.8295829	130.0312504	113.8295829
lcl|NZ_CP086368.1_cds_WP_010930814.1_2580	399	3	113.8295829	130.0312504	113.8295829
lcl|NZ_CP086368.1_cds_WP_010930816.1_2582	801	6	113.4032549	129.544242	113.4032549
lcl|NZ_CP086368.1_cds_WP_010931105.1_3087	267	2	113.4032549	129.544242	113.4032549
lcl|NZ_CP086368.1_cds_WP_010930567.1_2137	1203	9	113.2618543	129.3827155	113.2618543
lcl|NZ_CP086368.1_cds_WP_010929735.1_195	402	3	112.9801084	129.0608679	112.9801084
lcl|NZ_CP086368.1_cds_WP_010929617.1_418	804	6	112.9801084	129.0608679	112.9801084
lcl|NZ_CP086368.1_cds_WP_010930037.1_1192	2013	15	112.8117327	128.8685269	112.8117327
lcl|NZ_CP086368.1_cds_WP_003815073.1_554	672	5	112.6438581	128.6767582	112.6438581
lcl|NZ_CP086368.1_cds_WP_010930105.1_1293	942	7	112.5003627	128.5128388	112.5003627
lcl|NZ_CP086368.1_cds_WP_010930225.1_1508	942	7	112.5003627	128.5128388	112.5003627
lcl|NZ_CP086368.1_cds_LMF30_RS15260_3001	673	5	112.4764823	128.4855595	112.4764823
lcl|NZ_CP086368.1_cds_WP_004567322.1_2938	270	2	112.1432187	128.1048615	112.1432187
lcl|NZ_CP086368.1_cds_WP_003807618.1_3738	1083	8	111.8325727	127.7500004	111.8325727
lcl|NZ_CP086368.1_cds_WP_010930706.1_2358	948	7	111.7883351	127.6994664	111.7883351
lcl|NZ_CP086368.1_cds_WP_019247451.1_897	543	4	111.5236429	127.3970998	111.5236429
lcl|NZ_CP086368.1_cds_WP_003812685.1_1806	543	4	111.5236429	127.3970998	111.5236429
lcl|NZ_CP086368.1_cds_LMF30_RS11350_2236	951	7	111.4356905	127.296629	111.4356905
lcl|NZ_CP086368.1_cds_WP_005012067.1_3915	951	7	111.4356905	127.296629	111.4356905
lcl|NZ_CP086368.1_cds_WP_010929665.1_335	816	6	111.3186362	127.162914	111.3186362
lcl|NZ_CP086368.1_cds_WP_010931639.1_623	816	6	111.3186362	127.162914	111.3186362
lcl|NZ_CP086368.1_cds_WP_023852768.1_1653	408	3	111.3186362	127.162914	111.3186362
lcl|NZ_CP086368.1_cds_WP_003812851.1_3096	1089	8	111.2164152	127.0461437	111.2164152
lcl|NZ_CP086368.1_cds_WP_010931581.1_714	819	6	110.9108756	126.6971158	110.9108756
lcl|NZ_CP086368.1_cds_WP_003813217.1_2666	273	2	110.9108756	126.6971158	110.9108756
lcl|NZ_CP086368.1_cds_WP_010927242.1_399	684	5	110.66765	126.4192712	110.66765
lcl|NZ_CP086368.1_cds_WP_003812536.1_2105	822	6	110.5060914	126.2347176	110.5060914
lcl|NZ_CP086368.1_cds_WP_003807148.1_406	549	4	110.3048053	126.0047818	110.3048053
lcl|NZ_CP086368.1_cds_WP_010931677.1_542	825	6	110.1042511	125.7756822	110.1042511
lcl|NZ_CP086368.1_cds_WP_010930362.1_1791	690	5	109.7053226	125.3199732	109.7053226
lcl|NZ_CP086368.1_cds_WP_023852887.1_2294	966	7	109.7053226	125.3199732	109.7053226
lcl|NZ_CP086368.1_cds_WP_003810160.1_2410	552	4	109.7053226	125.3199732	109.7053226
lcl|NZ_CP086368.1_cds_WP_010931022.1_2949	1242	9	109.7053226	125.3199732	109.7053226
lcl|NZ_CP086368.1_cds_WP_003819713.1_3295	414	3	109.7053226	125.3199732	109.7053226
lcl|NZ_CP086368.1_cds_WP_010929876.1_3855	1242	9	109.7053226	125.3199732	109.7053226
lcl|NZ_CP086368.1_cds_WP_010930481.1_1985	969	7	109.3656777	124.9319857	109.3656777
lcl|NZ_CP086368.1_cds_LMF30_RS18360_3611	972	7	109.0281293	124.5463931	109.0281293
lcl|NZ_CP086368.1_cds_WP_003818947.1_293	696	5	108.7595871	124.2396286	108.7595871
lcl|NZ_CP086368.1_cds_WP_003812422.1_1449	696	5	108.7595871	124.2396286	108.7595871
lcl|NZ_CP086368.1_cds_WP_003813013.1_3265	696	5	108.7595871	124.2396286	108.7595871
lcl|NZ_CP086368.1_cds_WP_010930369.1_1805	837	6	108.5256955	123.9724466	108.5256955
lcl|NZ_CP086368.1_cds_WP_010930509.1_2031	2934	21	108.3592451	123.7823048	108.3592451
lcl|NZ_CP086368.1_cds_WP_003815113.1_353	699	5	108.2928077	123.7064113	108.2928077
lcl|NZ_CP086368.1_cds_WP_003814858.1_3559	1539	11	108.2083689	123.6099541	108.2083689
lcl|NZ_CP086368.1_cds_WP_010930872.1_2667	1122	8	107.9453442	123.3094924	107.9453442
lcl|NZ_CP086368.1_cds_WP_003815202.1_138	564	4	107.3711668	122.6535908	107.3711668
lcl|NZ_CP086368.1_cds_WP_003808385.1_327	423	3	107.3711668	122.6535908	107.3711668
lcl|NZ_CP086368.1_cds_WP_010931009.1_2929	282	2	107.3711668	122.6535908	107.3711668
lcl|NZ_CP086368.1_cds_WP_003815341.1_3666	423	3	107.3711668	122.6535908	107.3711668
lcl|NZ_CP086368.1_cds_WP_010930231.1_1517	990	7	107.0457997	122.2819133	107.0457997
lcl|NZ_CP086368.1_cds_WP_010929879.1_3848	849	6	106.9917634	122.2201859	106.9917634
lcl|NZ_CP086368.1_cds_WP_010931260.1_3404	2838	20	106.6901658	121.8756611	106.6901658
lcl|NZ_CP086368.1_cds_WP_003811761.1_1780	426	3	106.6150319	121.7898331	106.6150319
lcl|NZ_CP086368.1_cds_WP_010930322.1_1714	711	5	106.465081	121.6185394	106.465081
lcl|NZ_CP086368.1_cds_LMF30_RS08945_1758	711	5	106.465081	121.6185394	106.465081
lcl|NZ_CP086368.1_cds_WP_010930937.1_2790	711	5	106.465081	121.6185394	106.465081
lcl|NZ_CP086368.1_cds_WP_010931332.1_3536	1566	11	106.3427074	121.478748	106.3427074
lcl|NZ_CP086368.1_cds_WP_010930548.1_2104	1140	8	106.240944	121.3625004	106.240944
lcl|NZ_CP086368.1_cds_WP_010930351.1_1766	858	6	105.8694722	120.938156	105.8694722
lcl|NZ_CP086368.1_cds_WP_003814226.1_967	573	4	105.6847087	120.7270946	105.6847087
lcl|NZ_CP086368.1_cds_WP_003813710.1_2734	1149	8	105.4087695	120.4118803	105.4087695
lcl|NZ_CP086368.1_cds_WP_010930370.1_1807	1293	9	105.3781985	120.376958	105.3781985
lcl|NZ_CP086368.1_cds_WP_003811011.1_2055	1293	9	105.3781985	120.376958	105.3781985
lcl|NZ_CP086368.1_cds_WP_010929615.1_421	1008	7	105.1342675	120.0983077	105.1342675
lcl|NZ_CP086368.1_cds_WP_010930359.1_1779	720	5	105.1342675	120.0983077	105.1342675
lcl|NZ_CP086368.1_cds_WP_224019500.1_2235	720	5	105.1342675	120.0983077	105.1342675
lcl|NZ_CP086368.1_cds_WP_010931641.1_619	1305	9	104.4092036	119.2700435	104.4092036
lcl|NZ_CP086368.1_cds_WP_010931168.1_3220	435	3	104.4092036	119.2700435	104.4092036
lcl|NZ_CP086368.1_cds_WP_003815015.1_280	1164	8	104.0504091	118.8601808	104.0504091
lcl|NZ_CP086368.1_cds_WP_010930576.1_2156	873	6	104.0504091	118.8601808	104.0504091
lcl|NZ_CP086368.1_cds_WP_003811113.1_1918	729	5	103.8363136	118.6156125	103.8363136
lcl|NZ_CP086368.1_cds_WP_010929650.1_359	876	6	103.6940721	118.4531254	103.6940721
lcl|NZ_CP086368.1_cds_WP_010930007.1_1117	1023	7	103.5927093	118.3373354	103.5927093
lcl|NZ_CP086368.1_cds_WP_010931084.1_3054	585	4	103.5168173	118.2506414	103.5168173
lcl|NZ_CP086368.1_cds_WP_019248063.1_2132	732	5	103.4107549	118.129483	103.4107549
lcl|NZ_CP086368.1_cds_WP_004568212.1_1890	147	1	102.9886702	117.6473218	102.9886702
lcl|NZ_CP086368.1_cds_WP_003814555.1_3156	1473	10	102.7789173	117.4077142	102.7789173
lcl|NZ_CP086368.1_cds_WP_010930720.1_2324	1179	8	102.7266125	117.3479647	102.7266125
lcl|NZ_CP086368.1_cds_WP_003812973.1_860	738	5	102.5700171	117.1690807	102.5700171
lcl|NZ_CP086368.1_cds_WP_003814217.1_972	1182	8	102.4658851	117.0501273	102.4658851
lcl|NZ_CP086368.1_cds_LMF30_RS00095_19	1183	8	102.3792698	116.9511838	102.3792698
lcl|NZ_CP086368.1_cds_WP_003815053.1_564	888	6	102.2928008	116.8524075	102.2928008
lcl|NZ_CP086368.1_cds_WP_010930255.1_1561	1332	9	102.2928008	116.8524075	102.2928008
lcl|NZ_CP086368.1_cds_WP_023853543.1_1871	1038	7	102.0957049	116.6272583	102.0957049
lcl|NZ_CP086368.1_cds_WP_010929610.1_428	594	4	101.9483806	116.458965	101.9483806
lcl|NZ_CP086368.1_cds_WP_010931244.1_3377	594	4	101.9483806	116.458965	101.9483806
lcl|NZ_CP086368.1_cds_WP_023853200.1_309	1041	7	101.8014809	116.2911567	101.8014809
lcl|NZ_CP086368.1_cds_WP_003815420.1_157	744	5	101.7428395	116.2241687	101.7428395
lcl|NZ_CP086368.1_cds_WP_010930779.1_2219	744	5	101.7428395	116.2241687	101.7428395
lcl|NZ_CP086368.1_cds_WP_003815068.1_556	1191	8	101.6915837	116.1656175	101.6915837
lcl|NZ_CP086368.1_cds_WP_003819827.1_1863	447	3	101.606272	116.0681631	101.606272
lcl|NZ_CP086368.1_cds_WP_010930973.1_2864	1044	7	101.508948	115.9569867	101.508948
lcl|NZ_CP086368.1_cds_WP_010931004.1_2917	597	4	101.4360772	115.8737441	101.4360772
lcl|NZ_CP086368.1_cds_WP_010929919.1_3792	1494	10	101.3342338	115.757405	101.3342338
lcl|NZ_CP086368.1_cds_WP_014486064.1_1376	1644	11	101.2972505	115.7151578	101.2972505
lcl|NZ_CP086368.1_cds_WP_010931455.1_987	750	5	100.9288968	115.2943754	100.9288968
lcl|NZ_CP086368.1_cds_WP_010930098.1_1286	900	6	100.9288968	115.2943754	100.9288968
lcl|NZ_CP086368.1_cds_WP_003820151.1_2458	300	2	100.9288968	115.2943754	100.9288968
lcl|NZ_CP086368.1_cds_WP_003813730.1_2743	450	3	100.9288968	115.2943754	100.9288968
lcl|NZ_CP086368.1_cds_WP_010930961.1_2849	900	6	100.9288968	115.2943754	100.9288968
lcl|NZ_CP086368.1_cds_WP_010931246.1_3379	900	6	100.9288968	115.2943754	100.9288968
lcl|NZ_CP086368.1_cds_WP_010929659.1_345	903	6	100.5935849	114.9113376	100.5935849
lcl|NZ_CP086368.1_cds_WP_003813621.1_1470	903	6	100.5935849	114.9113376	100.5935849
lcl|NZ_CP086368.1_cds_WP_003813309.1_3040	903	6	100.5935849	114.9113376	100.5935849
lcl|NZ_CP086368.1_cds_WP_003818450.1_3432	753	5	100.5267897	114.8350352	100.5267897
lcl|NZ_CP086368.1_cds_WP_010930694.1_2382	603	4	100.426763	114.7207715	100.426763
lcl|NZ_CP086368.1_cds_WP_003811152.1_1933	906	6	100.2604935	114.5308365	100.2604935
lcl|NZ_CP086368.1_cds_WP_003819549.1_3212	906	6	100.2604935	114.5308365	100.2604935
lcl|NZ_CP086368.1_cds_WP_010930962.1_2850	1662	11	100.2001683	114.461925	100.2001683
lcl|NZ_CP086368.1_cds_WP_010927126.1_553	909	6	99.92960081	114.1528469	99.92960081
lcl|NZ_CP086368.1_cds_WP_003811770.1_1775	606	4	99.92960081	114.1528469	99.92960081
lcl|NZ_CP086368.1_cds_LMF30_RS01835_363	760	5	99.60088502	113.7773441	99.60088502
lcl|NZ_CP086368.1_cds_LMF30_RS01185_236	609	4	99.43733677	113.5905176	99.43733677
lcl|NZ_CP086368.1_cds_WP_010930484.1_1993	915	6	99.27432474	113.4043036	99.27432474
lcl|NZ_CP086368.1_cds_WP_010930348.1_1759	2598	17	99.0641597	113.1642252	99.0641597
lcl|NZ_CP086368.1_cds_WP_003814643.1_1039	459	3	98.94989885	113.0337013	98.94989885
lcl|NZ_CP086368.1_cds_WP_010930016.1_1140	612	4	98.94989885	113.0337013	98.94989885
lcl|NZ_CP086368.1_cds_WP_010930045.1_1202	918	6	98.94989885	113.0337013	98.94989885
lcl|NZ_CP086368.1_cds_WP_023994624.1_1347	153	1	98.94989885	113.0337013	98.94989885
lcl|NZ_CP086368.1_cds_WP_003811244.1_1629	612	4	98.94989885	113.0337013	98.94989885
lcl|NZ_CP086368.1_cds_WP_010930750.1_2269	459	3	98.94989885	113.0337013	98.94989885
lcl|NZ_CP086368.1_cds_WP_010931097.1_3070	306	2	98.94989885	113.0337013	98.94989885
lcl|NZ_CP086368.1_cds_WP_019247951.1_3495	2757	18	98.84222757	112.9107049	98.84222757
lcl|NZ_CP086368.1_cds_WP_003821371.1_2760	921	6	98.62758647	112.6655134	98.62758647
lcl|NZ_CP086368.1_cds_WP_010930537.1_2085	1230	8	98.46721641	112.4823174	98.46721641
lcl|NZ_CP086368.1_cds_WP_010931621.1_657	1386	9	98.30736703	112.2997163	98.30736703
lcl|NZ_CP086368.1_cds_WP_010930598.1_2547	771	5	98.17986072	112.1540616	98.17986072
lcl|NZ_CP086368.1_cds_WP_010931355.1_3587	771	5	98.17986072	112.1540616	98.17986072
lcl|NZ_CP086368.1_cds_WP_010931589.1_702	927	6	97.98922022	111.9362868	97.98922022
lcl|NZ_CP086368.1_cds_WP_153302771.1_1101	309	2	97.98922022	111.9362868	97.98922022
lcl|NZ_CP086368.1_cds_WP_010930707.1_2357	1395	9	97.67312596	111.575202	97.67312596
lcl|NZ_CP086368.1_cds_WP_003812755.1_2890	930	6	97.67312596	111.575202	97.67312596
lcl|NZ_CP086368.1_cds_WP_010927226.1_258	777	5	97.42171508	111.2880071	97.42171508
lcl|NZ_CP086368.1_cds_WP_019248759.1_1839	777	5	97.42171508	111.2880071	97.42171508
lcl|NZ_CP086368.1_cds_WP_010930878.1_2676	3885	25	97.42171508	111.2880071	97.42171508
lcl|NZ_CP086368.1_cds_WP_010931129.1_3125	777	5	97.42171508	111.2880071	97.42171508
lcl|NZ_CP086368.1_cds_WP_010930014.1_1127	936	6	97.04701617	110.8599763	97.04701617
lcl|NZ_CP086368.1_cds_WP_010931005.1_2918	1092	7	97.04701617	110.8599763	97.04701617
lcl|NZ_CP086368.1_cds_WP_010931354.1_3586	468	3	97.04701617	110.8599763	97.04701617
lcl|NZ_CP086368.1_cds_WP_010931666.1_571	1251	8	96.81428952	110.594125	96.81428952
lcl|NZ_CP086368.1_cds_WP_010929873.1_3863	939	6	96.73696181	110.5057911	96.73696181
lcl|NZ_CP086368.1_cds_WP_010931170.1_3223	783	5	96.67518853	110.4352254	96.67518853
lcl|NZ_CP086368.1_cds_WP_010931642.1_618	1098	7	96.51670461	110.2541841	96.51670461
lcl|NZ_CP086368.1_cds_WP_010931242.1_3370	1098	7	96.51670461	110.2541841	96.51670461
lcl|NZ_CP086368.1_cds_WP_230456776.1_457	471	3	96.42888231	110.1538618	96.42888231
lcl|NZ_CP086368.1_cds_WP_010931241.1_3369	942	6	96.42888231	110.1538618	96.42888231
lcl|NZ_CP086368.1_cds_WP_003818606.1_1558	786	5	96.30619926	110.013717	96.30619926
lcl|NZ_CP086368.1_cds_WP_010929614.1_424	1101	7	96.25371632	109.953764	96.25371632
lcl|NZ_CP086368.1_cds_WP_010931221.1_3333	1416	9	96.22458383	109.920485	96.22458383
lcl|NZ_CP086368.1_cds_WP_003810476.1_1556	630	4	96.12275888	109.804167	96.12275888
lcl|NZ_CP086368.1_cds_WP_003810518.1_1577	630	4	96.12275888	109.804167	96.12275888
lcl|NZ_CP086368.1_cds_WP_010929751.1_171	789	5	95.94001599	109.5954138	95.94001599
lcl|NZ_CP086368.1_cds_WP_003809396.1_1378	474	3	95.81857293	109.4566855	95.81857293
lcl|NZ_CP086368.1_cds_WP_023853041.1_1014	633	4	95.66720078	109.2837681	95.66720078
lcl|NZ_CP086368.1_cds_WP_010930946.1_2815	633	4	95.66720078	109.2837681	95.66720078
lcl|NZ_CP086368.1_cds_WP_010929582.1_487	792	5	95.57660684	109.1802797	95.57660684
lcl|NZ_CP086368.1_cds_WP_010931359.1_2097	951	6	95.51630614	109.1113962	95.51630614
lcl|NZ_CP086368.1_cds_WP_010930522.1_2566	951	6	95.51630614	109.1113962	95.51630614
lcl|NZ_CP086368.1_cds_WP_010931373.1_3629	1110	7	95.47328078	109.062247	95.47328078
lcl|NZ_CP086368.1_cds_LMF30_RS00050_10	1428	9	95.41597389	108.9967834	95.41597389
lcl|NZ_CP086368.1_cds_WP_003806961.1_719	795	5	95.2159404	108.7682786	95.2159404
lcl|NZ_CP086368.1_cds_WP_003809629.1_1414	795	5	95.2159404	108.7682786	95.2159404
lcl|NZ_CP086368.1_cds_WP_003811812.1_1757	477	3	95.2159404	108.7682786	95.2159404
lcl|NZ_CP086368.1_cds_WP_014486084.1_2757	954	6	95.2159404	108.7682786	95.2159404
lcl|NZ_CP086368.1_cds_WP_003814024.1_2811	318	2	95.2159404	108.7682786	95.2159404
lcl|NZ_CP086368.1_cds_WP_010931099.1_3076	795	5	95.2159404	108.7682786	95.2159404
lcl|NZ_CP086368.1_cds_WP_010930851.1_2640	1275	8	94.99190289	108.5123533	94.99190289
lcl|NZ_CP086368.1_cds_LMF30_RS16625_3275	319	2	94.91745783	108.4273123	94.91745783
lcl|NZ_CP086368.1_cds_WP_010929766.1_147	639	4	94.7689172	108.2576294	94.7689172
lcl|NZ_CP086368.1_cds_WP_003813260.1_2689	1128	7	93.94977098	107.321892	93.94977098
lcl|NZ_CP086368.1_cds_LMF30_RS15665_3082	967	6	93.93589156	107.3060371	93.93589156
lcl|NZ_CP086368.1_cds_WP_003818333.1_707	645	4	93.88734588	107.2505817	93.88734588
lcl|NZ_CP086368.1_cds_LMF30_RS18740_3688	807	5	93.80008998	107.1509065	93.80008998
lcl|NZ_CP086368.1_cds_WP_003814230.1_965	969	6	93.74200943	107.0845592	93.74200943
lcl|NZ_CP086368.1_cds_WP_010929633.1_392	1293	8	93.66950981	107.0017405	93.66950981
lcl|NZ_CP086368.1_cds_WP_010931494.1_915	1134	7	93.45268224	106.7540513	93.45268224
lcl|NZ_CP086368.1_cds_WP_003813570.1_2077	162	1	93.45268224	106.7540513	93.45268224
lcl|NZ_CP086368.1_cds_WP_010931058.1_3006	810	5	93.45268224	106.7540513	93.45268224
lcl|NZ_CP086368.1_cds_WP_003818443.1_3440	972	6	93.45268224	106.7540513	93.45268224
lcl|NZ_CP086368.1_cds_WP_010929913.1_3804	972	6	93.45268224	106.7540513	93.45268224
lcl|NZ_CP086368.1_cds_WP_003818930.1_3511	1299	8	93.23685619	106.5075061	93.23685619
lcl|NZ_CP086368.1_cds_WP_003821473.1_1253	975	6	93.16513553	106.4255773	93.16513553
lcl|NZ_CP086368.1_cds_WP_010930763.1_2245	975	6	93.16513553	106.4255773	93.16513553
lcl|NZ_CP086368.1_cds_WP_010930890.1_2694	975	6	93.16513553	106.4255773	93.16513553
lcl|NZ_CP086368.1_cds_WP_010930192.1_1447	978	6	92.8793529	106.0991184	92.8793529
lcl|NZ_CP086368.1_cds_WP_010930923.1_2758	1467	9	92.8793529	106.0991184	92.8793529
lcl|NZ_CP086368.1_cds_WP_019247635.1_3817	978	6	92.8793529	106.0991184	92.8793529
lcl|NZ_CP086368.1_cds_WP_010929980.1_1071	816	5	92.76553017	105.969095	92.76553017
lcl|NZ_CP086368.1_cds_WP_010929708.1_230	981	6	92.59531819	105.7746563	92.59531819
lcl|NZ_CP086368.1_cds_WP_010929621.1_412	654	4	92.59531819	105.7746563	92.59531819
lcl|NZ_CP086368.1_cds_WP_010930346.1_1753	1308	8	92.59531819	105.7746563	92.59531819
lcl|NZ_CP086368.1_cds_WP_010930423.1_1894	327	2	92.59531819	105.7746563	92.59531819
lcl|NZ_CP086368.1_cds_WP_076879553.1_2418	981	6	92.59531819	105.7746563	92.59531819
lcl|NZ_CP086368.1_cds_WP_003821368.1_2764	327	2	92.59531819	105.7746563	92.59531819
lcl|NZ_CP086368.1_cds_WP_023994674.1_2905	1308	8	92.59531819	105.7746563	92.59531819
lcl|NZ_CP086368.1_cds_WP_010931635.1_630	984	6	92.31301539	105.4521726	92.31301539
lcl|NZ_CP086368.1_cds_WP_003809610.1_2612	1314	8	92.17250851	105.291667	92.17250851
lcl|NZ_CP086368.1_cds_WP_224019279.1_3873	657	4	92.17250851	105.291667	92.17250851
lcl|NZ_CP086368.1_cds_WP_033446199.1_92	495	3	91.75354257	104.8130685	91.75354257
lcl|NZ_CP086368.1_cds_WP_010930667.1_2423	825	5	91.75354257	104.8130685	91.75354257
lcl|NZ_CP086368.1_cds_WP_077274087.1_3491	495	3	91.75354257	104.8130685	91.75354257
lcl|NZ_CP086368.1_cds_LMF30_RS08475_1665	2972	18	91.69179725	104.7425348	91.69179725
lcl|NZ_CP086368.1_cds_WP_010930624.1_2498	993	6	91.47634153	104.4964127	91.47634153
lcl|NZ_CP086368.1_cds_WP_003811138.1_1926	1491	9	91.38431302	104.3912855	91.38431302
lcl|NZ_CP086368.1_cds_WP_019249674.1_312	498	3	91.20081038	104.1816645	91.20081038
lcl|NZ_CP086368.1_cds_WP_010929888.1_3838	996	6	91.20081038	104.1816645	91.20081038
lcl|NZ_CP086368.1_cds_WP_010931598.1_687	831	5	91.09106211	104.0562955	91.09106211
lcl|NZ_CP086368.1_cds_WP_010931543.1_819	1164	7	91.04410796	104.0026582	91.04410796
lcl|NZ_CP086368.1_cds_LMF30_RS11540_2274	499	3	91.01804323	103.9728836	91.01804323
lcl|NZ_CP086368.1_cds_WP_010930520.1_2048	999	6	90.92693407	103.8688066	90.92693407
lcl|NZ_CP086368.1_cds_WP_023853242.1_2778	501	3	90.65469774	103.5578222	90.65469774
lcl|NZ_CP086368.1_cds_WP_019247664.1_3403	1170	7	90.5772151	103.4693112	90.5772151
lcl|NZ_CP086368.1_cds_WP_019247882.1_2073	669	4	90.51918997	103.4030272	90.51918997
lcl|NZ_CP086368.1_cds_WP_003819839.1_1873	837	5	90.43807959	103.3103722	90.43807959
lcl|NZ_CP086368.1_cds_WP_010930183.1_1433	2850	17	90.30480242	103.1581253	90.30480242
lcl|NZ_CP086368.1_cds_WP_010929830.1_49	672	4	90.11508645	102.9414066	90.11508645
lcl|NZ_CP086368.1_cds_WP_010929786.1_89	1512	9	90.11508645	102.9414066	90.11508645
lcl|NZ_CP086368.1_cds_WP_003807131.1_415	840	5	90.11508645	102.9414066	90.11508645
lcl|NZ_CP086368.1_cds_WP_033446132.1_961	336	2	90.11508645	102.9414066	90.11508645
lcl|NZ_CP086368.1_cds_WP_023853546.1_3069	1008	6	90.11508645	102.9414066	90.11508645
lcl|NZ_CP086368.1_cds_WP_003813114.1_3153	1011	6	89.84768263	102.6359425	89.84768263
lcl|NZ_CP086368.1_cds_WP_010931079.1_3043	1518	9	89.75890034	102.5345235	89.75890034
lcl|NZ_CP086368.1_cds_WP_004568494.1_2040	507	3	89.58186108	102.3322858	89.58186108
lcl|NZ_CP086368.1_cds_WP_019247983.1_3906	1185	7	89.43066807	102.1595731	89.43066807
lcl|NZ_CP086368.1_cds_WP_003808563.1_918	339	2	89.31760781	102.0304207	89.31760781
lcl|NZ_CP086368.1_cds_WP_010930211.1_1484	1356	8	89.31760781	102.0304207	89.31760781
lcl|NZ_CP086368.1_cds_WP_003819848.1_1881	1695	10	89.31760781	102.0304207	89.31760781
lcl|NZ_CP086368.1_cds_WP_003807287.1_3856	1017	6	89.31760781	102.0304207	89.31760781
lcl|NZ_CP086368.1_cds_WP_010931689.1_521	681	4	88.92413817	101.5809475	88.92413817
lcl|NZ_CP086368.1_cds_WP_010930372.1_1811	681	4	88.92413817	101.5809475	88.92413817
lcl|NZ_CP086368.1_cds_WP_010930882.1_2681	681	4	88.92413817	101.5809475	88.92413817
lcl|NZ_CP086368.1_cds_WP_010929695.1_303	852	5	88.84585988	101.4915276	88.84585988
lcl|NZ_CP086368.1_cds_WP_010930772.1_2231	1194	7	88.75656756	101.3895261	88.75656756
lcl|NZ_CP086368.1_cds_WP_003814312.1_3630	855	5	88.53412002	101.135417	88.53412002
lcl|NZ_CP086368.1_cds_WP_010931342.1_3557	1377	8	87.95546564	100.4744012	87.95546564
lcl|NZ_CP086368.1_cds_WP_010930046.1_1203	861	5	87.91715751	100.4306406	87.91715751
lcl|NZ_CP086368.1_cds_WP_003821443.1_1496	1380	8	87.76425811	100.2559786	87.76425811
lcl|NZ_CP086368.1_cds_WP_003812762.1_2893	690	4	87.76425811	100.2559786	87.76425811
lcl|NZ_CP086368.1_cds_WP_010929789.1_78	519	3	87.51060418	99.96622141	87.51060418
lcl|NZ_CP086368.1_cds_WP_010929658.1_349	1563	9	87.17467096	99.58247392	87.17467096
lcl|NZ_CP086368.1_cds_WP_003810189.1_2392	696	4	87.00766967	99.3917029	87.00766967
lcl|NZ_CP086368.1_cds_WP_010931088.1_3059	522	3	87.00766967	99.3917029	87.00766967
lcl|NZ_CP086368.1_cds_WP_003809223.1_3306	348	2	87.00766967	99.3917029	87.00766967
lcl|NZ_CP086368.1_cds_WP_003809222.1_3307	348	2	87.00766967	99.3917029	87.00766967
lcl|NZ_CP086368.1_cds_WP_019247745.1_3624	873	5	86.70867425	99.05015066	86.70867425
lcl|NZ_CP086368.1_cds_WP_003813909.1_1197	2271	13	86.66285724	98.9978124	86.66285724
lcl|NZ_CP086368.1_cds_WP_010931323.1_3523	1926	11	86.46556581	98.77243995	86.46556581
lcl|NZ_CP086368.1_cds_WP_003814239.1_3597	702	4	86.26401438	98.54220117	86.26401438
lcl|NZ_CP086368.1_cds_WP_010930260.1_1573	1407	8	86.08008258	98.33208986	86.08008258
lcl|NZ_CP086368.1_cds_WP_019248379.1_1327	2115	12	85.89693347	98.12287265	85.89693347
lcl|NZ_CP086368.1_cds_WP_003813574.1_1497	882	5	85.82389186	98.03943483	85.82389186
lcl|NZ_CP086368.1_cds_WP_023853570.1_2363	354	2	85.53296341	97.70709777	85.53296341
lcl|NZ_CP086368.1_cds_WP_306317648.1_3197	177	1	85.53296341	97.70709777	85.53296341
lcl|NZ_CP086368.1_cds_WP_010930846.1_2633	1068	6	85.05244114	97.15818149	85.05244114
lcl|NZ_CP086368.1_cds_WP_023853412.1_3839	534	3	85.05244114	97.15818149	85.05244114
lcl|NZ_CP086368.1_cds_WP_050586226.1_546	891	5	84.95698386	97.04913751	84.95698386
lcl|NZ_CP086368.1_cds_WP_010929587.1_479	894	5	84.67189331	96.72346927	84.67189331
lcl|NZ_CP086368.1_cds_WP_003809431.1_1395	717	4	84.45932788	96.48064884	84.45932788
lcl|NZ_CP086368.1_cds_WP_010929624.1_405	897	5	84.38870972	96.3999794	84.38870972
lcl|NZ_CP086368.1_cds_WP_003814728.1_87	180	1	84.10741402	96.07864614	84.10741402
lcl|NZ_CP086368.1_cds_WP_003816030.1_534	1440	8	84.10741402	96.07864614	84.10741402
lcl|NZ_CP086368.1_cds_WP_003811316.1_1651	540	3	84.10741402	96.07864614	84.10741402
lcl|NZ_CP086368.1_cds_WP_010930769.1_2234	360	2	84.10741402	96.07864614	84.10741402
lcl|NZ_CP086368.1_cds_WP_250376416.1_1950	903	5	83.82798739	95.75944798	83.82798739
lcl|NZ_CP086368.1_cds_WP_010931382.1_3652	903	5	83.82798739	95.75944798	83.82798739
lcl|NZ_CP086368.1_cds_WP_003813306.1_3039	1266	7	83.70880068	95.6232971	83.70880068
lcl|NZ_CP086368.1_cds_WP_019247780.1_2038	543	3	83.64273217	95.54782489	83.64273217
lcl|NZ_CP086368.1_cds_WP_010931008.1_2928	1449	8	83.58500772	95.48188436	83.58500772
lcl|NZ_CP086368.1_cds_WP_010930313.1_1689	906	5	83.55041128	95.44236371	83.55041128
lcl|NZ_CP086368.1_cds_WP_010930453.1_1944	906	5	83.55041128	95.44236371	83.55041128
lcl|NZ_CP086368.1_cds_WP_010931528.1_845	726	4	83.41231142	95.28460774	83.41231142
lcl|NZ_CP086368.1_cds_WP_010931629.1_640	2544	14	83.31394785	95.17224381	83.31394785
lcl|NZ_CP086368.1_cds_WP_003814405.1_480	729	4	83.06905088	94.89249001	83.06905088
lcl|NZ_CP086368.1_cds_WP_010930182.1_1432	729	4	83.06905088	94.89249001	83.06905088
lcl|NZ_CP086368.1_cds_WP_003820295.1_3149	912	5	83.00073752	94.81445342	83.00073752
lcl|NZ_CP086368.1_cds_WP_010930090.1_1278	183	1	82.72860395	94.50358636	82.72860395
lcl|NZ_CP086368.1_cds_WP_010930181.1_1431	1464	8	82.72860395	94.50358636	82.72860395
lcl|NZ_CP086368.1_cds_WP_004567479.1_2916	183	1	82.72860395	94.50358636	82.72860395
lcl|NZ_CP086368.1_cds_WP_003812846.1_3094	732	4	82.72860395	94.50358636	82.72860395
lcl|NZ_CP086368.1_cds_WP_010926410.1_3902	183	1	82.72860395	94.50358636	82.72860395
lcl|NZ_CP086368.1_cds_WP_010929255.1_73	918	5	82.45824904	94.19475111	82.45824904
lcl|NZ_CP086368.1_cds_WP_010930888.1_2691	735	4	82.39093618	94.11785744	82.39093618
lcl|NZ_CP086368.1_cds_WP_010929886.1_3840	1470	8	82.39093618	94.11785744	82.39093618
lcl|NZ_CP086368.1_cds_WP_010931410.1_1057	1104	6	82.27899197	93.98997992	82.27899197
lcl|NZ_CP086368.1_cds_WP_003811933.1_1361	738	4	82.05601368	93.73526452	82.05601368
lcl|NZ_CP086368.1_cds_LMF30_RS10320_2030	738	4	82.05601368	93.73526452	82.05601368
lcl|NZ_CP086368.1_cds_WP_003815384.1_3643	738	4	82.05601368	93.73526452	82.05601368
lcl|NZ_CP086368.1_cds_WP_003812405.1_1458	555	3	81.83424067	93.48192597	81.83424067
lcl|NZ_CP086368.1_cds_LMF30_RS09265_1821	740	4	81.83424067	93.48192597	81.83424067
lcl|NZ_CP086368.1_cds_WP_003820818.1_3195	741	4	81.72380309	93.35576953	81.72380309
lcl|NZ_CP086368.1_cds_WP_003811272.1_1619	927	5	81.65768351	93.28023897	81.65768351
lcl|NZ_CP086368.1_cds_WP_010929994.1_1100	558	3	81.39427163	92.97933497	81.39427163
lcl|NZ_CP086368.1_cds_WP_010931007.1_2921	2418	13	81.39427163	92.97933497	81.39427163
lcl|NZ_CP086368.1_cds_WP_003820410.1_3097	930	5	81.39427163	92.97933497	81.39427163
lcl|NZ_CP086368.1_cds_WP_019248355.1_3190	186	1	81.39427163	92.97933497	81.39427163
lcl|NZ_CP086368.1_cds_LMF30_RS07455_1464	2051	11	81.19584581	92.75266668	81.19584581
lcl|NZ_CP086368.1_cds_WP_003812944.1_852	1119	6	81.17605643	92.73006061	81.17605643
lcl|NZ_CP086368.1_cds_WP_010930415.1_1883	933	5	81.13255372	92.68036605	81.13255372
lcl|NZ_CP086368.1_cds_WP_003818608.1_1559	561	3	80.95900815	92.48211928	80.95900815
lcl|NZ_CP086368.1_cds_WP_010930801.1_2560	561	3	80.95900815	92.48211928	80.95900815
lcl|NZ_CP086368.1_cds_WP_010931380.1_3648	936	5	80.87251348	92.38331359	80.87251348
lcl|NZ_CP086368.1_cds_WP_003818201.1_14	375	2	80.74311746	92.23550029	80.74311746
lcl|NZ_CP086368.1_cds_WP_014486086.1_2983	1125	6	80.74311746	92.23550029	80.74311746
lcl|NZ_CP086368.1_cds_WP_010931081.1_3049	375	2	80.74311746	92.23550029	80.74311746
lcl|NZ_CP086368.1_cds_WP_003814726.1_88	1314	7	80.65094495	92.13020862	80.65094495
lcl|NZ_CP086368.1_cds_WP_010931072.1_3026	1314	7	80.65094495	92.13020862	80.65094495
lcl|NZ_CP086368.1_cds_WP_010930139.1_1350	939	5	80.61413484	92.08815924	80.61413484
lcl|NZ_CP086368.1_cds_WP_019247436.1_1193	1503	8	80.58195355	92.0513975	80.58195355
lcl|NZ_CP086368.1_cds_WP_003816975.1_2251	1692	9	80.52837512	91.99019311	80.52837512
lcl|NZ_CP086368.1_cds_WP_010930392.1_1845	1695	9	80.38584703	91.82737861	80.38584703
lcl|NZ_CP086368.1_cds_WP_003818983.1_1112	567	3	80.10229907	91.50347251	80.10229907
lcl|NZ_CP086368.1_cds_WP_010926447.1_1444	756	4	80.10229907	91.50347251	80.10229907
lcl|NZ_CP086368.1_cds_LMF30_RS07495_1472	378	2	80.10229907	91.50347251	80.10229907
lcl|NZ_CP086368.1_cds_WP_003811293.1_1633	378	2	80.10229907	91.50347251	80.10229907
lcl|NZ_CP086368.1_cds_WP_010931057.1_3005	945	5	80.10229907	91.50347251	80.10229907
lcl|NZ_CP086368.1_cds_WP_010929866.1_3876	945	5	80.10229907	91.50347251	80.10229907
lcl|NZ_CP086368.1_cds_LMF30_RS20020_414	946	5	80.01762433	91.4067458	80.01762433
lcl|NZ_CP086368.1_cds_WP_010931126.1_3121	759	4	79.78568919	91.14179871	79.78568919
lcl|NZ_CP086368.1_cds_WP_010930099.1_1287	1329	7	79.7406634	91.09036428	79.7406634
lcl|NZ_CP086368.1_cds_WP_010931538.1_827	2091	11	79.64260151	90.97834498	79.64260151
lcl|NZ_CP086368.1_cds_WP_005012067.1_1781	951	5	79.59692178	90.92616354	79.59692178
lcl|NZ_CP086368.1_cds_WP_041166338.1_3131	951	5	79.59692178	90.92616354	79.59692178
lcl|NZ_CP086368.1_cds_WP_010930176.1_3171	951	5	79.59692178	90.92616354	79.59692178
lcl|NZ_CP086368.1_cds_LMF30_RS12845_2530	381	2	79.4715723	90.78297273	79.4715723
lcl|NZ_CP086368.1_cds_WP_010926991.1_2844	381	2	79.4715723	90.78297273	79.4715723
lcl|NZ_CP086368.1_cds_WP_010931046.1_2988	1731	9	78.71404432	89.91762377	78.71404432
lcl|NZ_CP086368.1_cds_WP_010931083.1_3052	1347	7	78.67508661	89.87312111	78.67508661
lcl|NZ_CP086368.1_cds_WP_010931674.1_545	1155	6	78.64589363	89.83977301	78.64589363
lcl|NZ_CP086368.1_cds_WP_010931321.1_3521	1155	6	78.64589363	89.83977301	78.64589363
lcl|NZ_CP086368.1_cds_WP_003811636.1_1501	963	5	78.60505983	89.79312723	78.60505983
lcl|NZ_CP086368.1_cds_WP_010930248.1_1549	963	5	78.60505983	89.79312723	78.60505983
lcl|NZ_CP086368.1_cds_LMF30_RS08570_1684	193	1	78.44214779	89.60702748	78.44214779
lcl|NZ_CP086368.1_cds_WP_003811381.1_1690	579	3	78.44214779	89.60702748	78.44214779
lcl|NZ_CP086368.1_cds_WP_003808567.1_916	387	2	78.2394549	89.37548478	78.2394549
lcl|NZ_CP086368.1_cds_WP_010931618.1_662	969	5	78.11834119	89.23713263	78.11834119
lcl|NZ_CP086368.1_cds_WP_010931134.1_3140	969	5	78.11834119	89.23713263	78.11834119
lcl|NZ_CP086368.1_cds_WP_010929880.1_3847	777	4	77.93737206	89.03040569	77.93737206
lcl|NZ_CP086368.1_cds_WP_010930955.1_2838	1173	6	77.43905127	88.46115757	77.43905127
lcl|NZ_CP086368.1_cds_WP_010930010.1_1122	783	4	77.34015082	88.34818036	77.34015082
lcl|NZ_CP086368.1_cds_WP_010929910.1_3808	1566	8	77.34015082	88.34818036	77.34015082
lcl|NZ_CP086368.1_cds_WP_003812612.1_1838	393	2	77.04495941	88.01097356	77.04495941
lcl|NZ_CP086368.1_cds_WP_010931302.1_3494	2952	15	76.92751282	87.87681049	76.92751282
lcl|NZ_CP086368.1_cds_WP_010930275.1_1599	789	4	76.75201279	87.67633108	76.75201279
lcl|NZ_CP086368.1_cds_WP_042962164.1_95	396	2	76.46128547	87.34422376	76.46128547
lcl|NZ_CP086368.1_cds_WP_085964340.1_733	198	1	76.46128547	87.34422376	76.46128547
lcl|NZ_CP086368.1_cds_WP_010930083.1_1267	990	5	76.46128547	87.34422376	76.46128547
lcl|NZ_CP086368.1_cds_WP_003819054.1_3734	993	5	76.23028461	87.08034393	76.23028461
lcl|NZ_CP086368.1_cds_WP_010930607.1_2524	795	4	76.17275232	87.01462292	76.17275232
lcl|NZ_CP086368.1_cds_WP_010929952.1_3745	2190	11	76.04231952	86.86562527	76.04231952
lcl|NZ_CP086368.1_cds_WP_010931550.1_806	798	4	75.88638859	86.68750027	75.88638859
lcl|NZ_CP086368.1_cds_WP_023852728.1_3622	1596	8	75.88638859	86.68750027	75.88638859
lcl|NZ_CP086368.1_cds_WP_010930177.1_1424	801	4	75.6021699	86.36282799	75.6021699
lcl|NZ_CP086368.1_cds_WP_023853020.1_96	1002	5	75.54558145	86.29818515	75.54558145
lcl|NZ_CP086368.1_cds_WP_224019273.1_1569	1806	9	75.44518865	86.18350318	75.44518865
lcl|NZ_CP086368.1_cds_WP_010929620.1_413	603	3	75.32007226	86.04057863	75.32007226
lcl|NZ_CP086368.1_cds_WP_003815736.1_647	201	1	75.32007226	86.04057863	75.32007226
lcl|NZ_CP086368.1_cds_WP_003820995.1_938	402	2	75.32007226	86.04057863	75.32007226
lcl|NZ_CP086368.1_cds_WP_019247783.1_1031	201	1	75.32007226	86.04057863	75.32007226
lcl|NZ_CP086368.1_cds_WP_010931055.1_3002	804	4	75.32007226	86.04057863	75.32007226
lcl|NZ_CP086368.1_cds_WP_010926403.1_3908	201	1	75.32007226	86.04057863	75.32007226
lcl|NZ_CP086368.1_cds_WP_010930799.1_2557	1209	6	75.13317381	85.82707843	75.13317381
lcl|NZ_CP086368.1_cds_WP_023852743.1_1050	2016	10	75.09590537	85.78450548	75.09590537
lcl|NZ_CP086368.1_cds_WP_250376412.1_1119	1008	5	75.09590537	85.78450548	75.09590537
lcl|NZ_CP086368.1_cds_WP_003815084.1_549	810	4	74.76214579	85.40324101	74.76214579
lcl|NZ_CP086368.1_cds_WP_010930300.1_1655	405	2	74.76214579	85.40324101	74.76214579
lcl|NZ_CP086368.1_cds_WP_010929968.1_3714	1215	6	74.76214579	85.40324101	74.76214579
lcl|NZ_CP086368.1_cds_WP_047122810.1_2642	1014	5	74.6515509	85.27690486	74.6515509
lcl|NZ_CP086368.1_cds_WP_010930424.1_1895	609	3	74.57800258	85.1928882	74.57800258
lcl|NZ_CP086368.1_cds_WP_003806959.1_720	1017	5	74.43133984	85.02535056	74.43133984
lcl|NZ_CP086368.1_cds_WP_010930252.1_1553	1017	5	74.43133984	85.02535056	74.43133984
lcl|NZ_CP086368.1_cds_WP_010931090.1_3063	3462	17	74.34104185	84.92220022	74.34104185
lcl|NZ_CP086368.1_cds_WP_003821377.1_2752	408	2	74.21242413	84.775276	74.21242413
lcl|NZ_CP086368.1_cds_WP_010931041.1_2975	612	3	74.21242413	84.775276	74.21242413
lcl|NZ_CP086368.1_cds_WP_003809221.1_3308	612	3	74.21242413	84.775276	74.21242413
lcl|NZ_CP086368.1_cds_WP_010931207.1_3305	1431	7	74.05684253	84.59755006	74.05684253
lcl|NZ_CP086368.1_cds_WP_010931665.1_572	3069	15	73.99479239	84.52666816	73.99479239
lcl|NZ_CP086368.1_cds_WP_003817748.1_467	615	3	73.85041231	84.36173807	73.85041231
lcl|NZ_CP086368.1_cds_WP_010930727.1_2313	822	4	73.67072761	84.15647837	73.67072761
lcl|NZ_CP086368.1_cds_WP_010930690.1_2388	411	2	73.67072761	84.15647837	73.67072761
lcl|NZ_CP086368.1_cds_WP_010929893.1_2438	618	3	73.49191516	83.95221507	73.49191516
lcl|NZ_CP086368.1_cds_WP_010929893.1_3832	618	3	73.49191516	83.95221507	73.49191516
lcl|NZ_CP086368.1_cds_WP_003814009.1_2793	1242	6	73.13688176	83.54664881	73.13688176
lcl|NZ_CP086368.1_cds_WP_003812889.1_3115	621	3	73.13688176	83.54664881	73.13688176
lcl|NZ_CP086368.1_cds_WP_010931122.1_3116	414	2	73.13688176	83.54664881	73.13688176
lcl|NZ_CP086368.1_cds_WP_010925978.1_3506	828	4	73.13688176	83.54664881	73.13688176
lcl|NZ_CP086368.1_cds_WP_003810490.1_1563	831	4	72.87284969	83.24503636	72.87284969
lcl|NZ_CP086368.1_cds_WP_003806940.1_738	624	3	72.78526213	83.14498223	72.78526213
lcl|NZ_CP086368.1_cds_WP_010929634.1_391	1041	5	72.71534353	83.06511193	72.71534353
lcl|NZ_CP086368.1_cds_WP_003811393.1_1698	1041	5	72.71534353	83.06511193	72.71534353
lcl|NZ_CP086368.1_cds_WP_010930524.1_2056	1041	5	72.71534353	83.06511193	72.71534353
lcl|NZ_CP086368.1_cds_WP_003821329.1_801	834	4	72.61071714	82.94559379	72.61071714
lcl|NZ_CP086368.1_cds_WP_010930599.1_2546	837	4	72.35046367	82.64829775	72.35046367
lcl|NZ_CP086368.1_cds_WP_010931304.1_3496	1047	5	72.29863669	82.5890941	72.29863669
lcl|NZ_CP086368.1_cds_WP_010931556.1_792	3774	18	72.20668294	82.48405233	72.20668294
lcl|NZ_CP086368.1_cds_WP_010931557.1_791	1890	9	72.09206916	82.35312526	72.09206916
lcl|NZ_CP086368.1_cds_WP_010930281.1_1609	2316	11	71.90530214	82.13977519	71.90530214
lcl|NZ_CP086368.1_cds_LMF30_RS01500_298	2954	14	71.75040058	81.96282609	71.75040058
lcl|NZ_CP086368.1_cds_WP_003818514.1_2354	1056	5	71.68245513	81.88520978	71.68245513
lcl|NZ_CP086368.1_cds_WP_010927222.1_621	1269	6	71.58077789	81.76906054	71.58077789
lcl|NZ_CP086368.1_cds_WP_010929668.1_330	1905	9	71.52441507	81.70467545	71.52441507
lcl|NZ_CP086368.1_cds_WP_010930121.1_1323	3180	15	71.4119553	81.57620898	71.4119553
lcl|NZ_CP086368.1_cds_WP_010929734.1_198	849	4	71.32784228	81.48012393	71.32784228
lcl|NZ_CP086368.1_cds_LMF30_RS10420_2050	850	4	71.24392717	81.38426496	71.24392717
lcl|NZ_CP086368.1_cds_LMF30_RS13325_2624	852	4	71.0766879	81.19322209	71.0766879
lcl|NZ_CP086368.1_cds_WP_010930621.1_2503	3624	17	71.01784958	81.12600916	71.01784958
lcl|NZ_CP086368.1_cds_WP_023853082.1_924	855	4	70.82729602	80.90833359	70.82729602
lcl|NZ_CP086368.1_cds_WP_010931279.1_3448	855	4	70.82729602	80.90833359	70.82729602
lcl|NZ_CP086368.1_cds_WP_010929616.1_420	1287	6	70.57964813	80.62543732	70.57964813
lcl|NZ_CP086368.1_cds_WP_010931419.1_1037	429	2	70.57964813	80.62543732	70.57964813
lcl|NZ_CP086368.1_cds_WP_003809638.1_1409	858	4	70.57964813	80.62543732	70.57964813
lcl|NZ_CP086368.1_cds_WP_010929964.1_3723	1287	6	70.57964813	80.62543732	70.57964813
lcl|NZ_CP086368.1_cds_WP_010926959.1_1204	3456	16	70.08951168	80.06553845	70.08951168
lcl|NZ_CP086368.1_cds_WP_003810837.1_1235	216	1	70.08951168	80.06553845	70.08951168
lcl|NZ_CP086368.1_cds_WP_010930256.1_1562	864	4	70.08951168	80.06553845	70.08951168
lcl|NZ_CP086368.1_cds_WP_019247530.1_1654	432	2	70.08951168	80.06553845	70.08951168
lcl|NZ_CP086368.1_cds_WP_010930766.1_2241	1296	6	70.08951168	80.06553845	70.08951168
lcl|NZ_CP086368.1_cds_WP_229203119.1_3263	648	3	70.08951168	80.06553845	70.08951168
lcl|NZ_CP086368.1_cds_WP_010931396.1_3681	864	4	70.08951168	80.06553845	70.08951168
lcl|NZ_CP086368.1_cds_WP_010929618.1_417	867	4	69.84698742	79.78849506	69.84698742
lcl|NZ_CP086368.1_cds_WP_003816959.1_2239	651	3	69.76651854	79.69657283	69.76651854
lcl|NZ_CP086368.1_cds_WP_010930261.1_1574	1737	8	69.72635359	79.6506911	69.72635359
lcl|NZ_CP086368.1_cds_WP_003810865.1_1248	1086	5	69.70227681	79.62318741	69.70227681
lcl|NZ_CP086368.1_cds_WP_003811752.1_1785	435	2	69.60613574	79.51336232	69.60613574
lcl|NZ_CP086368.1_cds_WP_010931032.1_2961	435	2	69.60613574	79.51336232	69.60613574
lcl|NZ_CP086368.1_cds_WP_003820797.1_3175	435	2	69.60613574	79.51336232	69.60613574
lcl|NZ_CP086368.1_cds_WP_010931048.1_2992	1089	5	69.51025952	79.40383978	69.51025952
lcl|NZ_CP086368.1_cds_WP_019247918.1_3168	654	3	69.44648864	79.33099222	69.44648864
lcl|NZ_CP086368.1_cds_WP_010930165.1_1402	873	4	69.3669394	79.24012053	69.3669394
lcl|NZ_CP086368.1_cds_WP_010929816.1_31	2622	12	69.28757219	79.14945677	69.28757219
lcl|NZ_CP086368.1_cds_WP_010929655.1_354	1311	6	69.28757219	79.14945677	69.28757219
lcl|NZ_CP086368.1_cds_WP_010929714.1_243	1752	8	69.12938138	78.96875025	69.12938138
lcl|NZ_CP086368.1_cds_WP_033446144.1_518	438	2	69.12938138	78.96875025	69.12938138
lcl|NZ_CP086368.1_cds_WP_003810443.1_1535	219	1	69.12938138	78.96875025	69.12938138
lcl|NZ_CP086368.1_cds_WP_003818932.1_3512	1314	6	69.12938138	78.96875025	69.12938138
lcl|NZ_CP086368.1_cds_WP_010930011.1_1124	1098	5	68.94050329	78.75298864	68.94050329
lcl|NZ_CP086368.1_cds_WP_003820814.1_3192	660	3	68.81515692	78.60980138	68.81515692
lcl|NZ_CP086368.1_cds_WP_010931208.1_3309	1980	9	68.81515692	78.60980138	68.81515692
lcl|NZ_CP086368.1_cds_WP_010930728.1_2312	1323	6	68.65911348	78.43154787	68.65911348
lcl|NZ_CP086368.1_cds_WP_010929623.1_408	663	3	68.50377612	78.25410093	68.50377612
lcl|NZ_CP086368.1_cds_WP_003810383.1_2225	663	3	68.50377612	78.25410093	68.50377612
lcl|NZ_CP086368.1_cds_WP_076879554.1_2647	1326	6	68.50377612	78.25410093	68.50377612
lcl|NZ_CP086368.1_cds_WP_010930237.1_1529	885	4	68.42637073	78.16567821	68.42637073
lcl|NZ_CP086368.1_cds_WP_010930765.1_2242	885	4	68.42637073	78.16567821	68.42637073
lcl|NZ_CP086368.1_cds_WP_010925959.1_3472	885	4	68.42637073	78.16567821	68.42637073
lcl|NZ_CP086368.1_cds_WP_010929974.1_3704	885	4	68.42637073	78.16567821	68.42637073
lcl|NZ_CP086368.1_cds_WP_003815761.1_635	1107	5	68.3800114	78.11272044	68.3800114
lcl|NZ_CP086368.1_cds_WP_010931407.1_3699	1329	6	68.34914006	78.0774551	68.34914006
lcl|NZ_CP086368.1_cds_WP_003815032.1_573	3108	14	68.19520056	77.90160498	68.19520056
lcl|NZ_CP086368.1_cds_WP_010931422.1_1030	222	1	68.19520056	77.90160498	68.19520056
lcl|NZ_CP086368.1_cds_WP_227657064.1_3041	888	4	68.19520056	77.90160498	68.19520056
lcl|NZ_CP086368.1_cds_WP_010931103.1_3083	1332	6	68.19520056	77.90160498	68.19520056
lcl|NZ_CP086368.1_cds_WP_003814254.1_3606	222	1	68.19520056	77.90160498	68.19520056
lcl|NZ_CP086368.1_cds_WP_010930411.1_1878	1560	7	67.93291132	77.60198342	67.93291132
lcl|NZ_CP086368.1_cds_WP_010929992.1_1096	1338	6	67.88939248	77.55227042	67.88939248
lcl|NZ_CP086368.1_cds_WP_010931657.1_588	894	4	67.73751465	77.37877541	67.73751465
lcl|NZ_CP086368.1_cds_WP_010931462.1_974	1341	6	67.73751465	77.37877541	67.73751465
lcl|NZ_CP086368.1_cds_WP_003811743.1_1789	894	4	67.73751465	77.37877541	67.73751465
lcl|NZ_CP086368.1_cds_WP_010930572.1_2148	894	4	67.73751465	77.37877541	67.73751465
lcl|NZ_CP086368.1_cds_WP_004566042.1_1121	1119	5	67.64671369	77.27505051	67.64671369
lcl|NZ_CP086368.1_cds_WP_010931640.1_620	672	3	67.58631484	77.20605493	67.58631484
lcl|NZ_CP086368.1_cds_WP_010931322.1_3522	1122	5	67.46584012	77.06843273	67.46584012
lcl|NZ_CP086368.1_cds_WP_010929709.1_232	900	4	67.28593121	76.86291691	67.28593121
lcl|NZ_CP086368.1_cds_WP_010929710.1_234	1125	5	67.28593121	76.86291691	67.28593121
lcl|NZ_CP086368.1_cds_WP_010929687.1_295	900	4	67.28593121	76.86291691	67.28593121
lcl|NZ_CP086368.1_cds_WP_003816756.1_2926	450	2	67.28593121	76.86291691	67.28593121
lcl|NZ_CP086368.1_cds_WP_019248356.1_3198	1125	5	67.28593121	76.86291691	67.28593121
lcl|NZ_CP086368.1_cds_WP_023853532.1_3296	675	3	67.28593121	76.86291691	67.28593121
lcl|NZ_CP086368.1_cds_WP_010931230.1_3351	675	3	67.28593121	76.86291691	67.28593121
lcl|NZ_CP086368.1_cds_WP_124740609.1_3550	225	1	67.28593121	76.86291691	67.28593121
lcl|NZ_CP086368.1_cds_WP_010931687.1_523	1353	6	67.13673846	76.69248916	67.13673846
lcl|NZ_CP086368.1_cds_WP_003814941.1_3366	1128	5	67.10697927	76.65849426	67.10697927
lcl|NZ_CP086368.1_cds_WP_010931305.1_3497	1128	5	67.10697927	76.65849426	67.10697927
lcl|NZ_CP086368.1_cds_WP_010930710.1_2347	1806	8	67.06238991	76.60755838	67.06238991
lcl|NZ_CP086368.1_cds_WP_010930702.1_2370	903	4	67.06238991	76.60755838	67.06238991
lcl|NZ_CP086368.1_cds_WP_010931374.1_3631	903	4	67.06238991	76.60755838	67.06238991
lcl|NZ_CP086368.1_cds_LMF30_RS06640_1305	906	4	66.84032902	76.35389097	66.84032902
lcl|NZ_CP086368.1_cds_WP_250376408.1_3672	1134	5	66.75191589	76.25289376	66.75191589
lcl|NZ_CP086368.1_cds_WP_010931276.1_3437	681	3	66.69310363	76.18571059	66.69310363
lcl|NZ_CP086368.1_cds_WP_010931314.1_3510	909	4	66.61973388	76.10189793	66.61973388
lcl|NZ_CP086368.1_cds_LMF30_RS05540_1091	1138	5	66.51728701	75.98486953	66.51728701
lcl|NZ_CP086368.1_cds_WP_003813769.1_2763	456	2	66.40059001	75.85156274	66.40059001
lcl|NZ_CP086368.1_cds_WP_019247680.1_3046	228	1	66.40059001	75.85156274	66.40059001
lcl|NZ_CP086368.1_cds_WP_010931050.1_2995	1605	7	66.02825026	75.42622687	66.02825026
lcl|NZ_CP086368.1_cds_WP_003811401.1_1703	918	4	65.96659923	75.35580089	65.96659923
lcl|NZ_CP086368.1_cds_WP_014486044.1_329	3675	16	65.91274894	75.29428595	65.91274894
lcl|NZ_CP086368.1_cds_WP_010931271.1_3428	1608	7	65.90506322	75.2855063	65.90506322
lcl|NZ_CP086368.1_cds_WP_019247175.1_799	1152	5	65.7089172	75.06144229	65.7089172
lcl|NZ_CP086368.1_cds_WP_010930724.1_2318	462	2	65.53824469	74.86647751	65.53824469
lcl|NZ_CP086368.1_cds_WP_010929884.1_3843	2310	10	65.53824469	74.86647751	65.53824469
lcl|NZ_CP086368.1_cds_WP_010927086.1_94	1620	7	65.41687757	74.72783588	65.41687757
lcl|NZ_CP086368.1_cds_WP_010930360.1_1783	1158	5	65.36845649	74.6725229	65.36845649
lcl|NZ_CP086368.1_cds_LMF30_RS18695_3679	1629	7	65.05545836	74.31497491	65.05545836
lcl|NZ_CP086368.1_cds_WP_010930533.1_2079	2574	11	64.69801078	73.90665087	64.69801078
lcl|NZ_CP086368.1_cds_WP_010931175.1_3229	702	3	64.69801078	73.90665087	64.69801078
lcl|NZ_CP086368.1_cds_WP_010931217.1_3321	468	2	64.69801078	73.90665087	64.69801078
lcl|NZ_CP086368.1_cds_WP_010931378.1_3646	1170	5	64.69801078	73.90665087	64.69801078
lcl|NZ_CP086368.1_cds_WP_306316876.1_3887	234	1	64.69801078	73.90665087	64.69801078
lcl|NZ_CP086368.1_cds_WP_010929850.1_3899	468	2	64.69801078	73.90665087	64.69801078
lcl|NZ_CP086368.1_cds_WP_010931154.1_3193	2109	9	64.60597947	73.8015205	64.60597947
lcl|NZ_CP086368.1_cds_WP_010930775.1_2223	939	4	64.49130787	73.67052739	64.49130787
lcl|NZ_CP086368.1_cds_WP_010929685.1_292	1413	6	64.28592154	73.43590788	64.28592154
lcl|NZ_CP086368.1_cds_WP_014486102.1_3378	1884	8	64.28592154	73.43590788	64.28592154
lcl|NZ_CP086368.1_cds_WP_250376410.1_3785	2592	11	64.24871904	73.39341024	64.24871904
lcl|NZ_CP086368.1_cds_WP_010929603.1_446	1182	5	64.04117819	73.15632955	64.04117819
lcl|NZ_CP086368.1_cds_LMF30_RS14000_2753	1892	8	64.01409946	73.12539664	64.01409946
lcl|NZ_CP086368.1_cds_WP_003815265.1_471	237	1	63.87904862	72.97112365	63.87904862
lcl|NZ_CP086368.1_cds_WP_010931593.1_695	948	4	63.87904862	72.97112365	63.87904862
lcl|NZ_CP086368.1_cds_WP_003813858.1_811	711	3	63.87904862	72.97112365	63.87904862
lcl|NZ_CP086368.1_cds_WP_010931519.1_864	948	4	63.87904862	72.97112365	63.87904862
lcl|NZ_CP086368.1_cds_WP_010930404.1_1867	237	1	63.87904862	72.97112365	63.87904862
lcl|NZ_CP086368.1_cds_WP_010930652.1_2452	237	1	63.87904862	72.97112365	63.87904862
lcl|NZ_CP086368.1_cds_WP_010927010.1_3598	1425	6	63.74456641	72.81750023	63.74456641
[truncated: 1,920 more rows]
